# Supplementary material for: Synaptic and circuit mechanisms prevent detrimentally precise correlation in the developing mammalian visual system
Source: eLife. 2023 May 22;12:e84333. doi: 10.7554/eLife.84333 (PMC10202458; doi:10.7554/eLife.84333)
Supplement: Figure 1—figure supplement 1—source data 1. [file elife-84333-fig1-figsupp1-data1.zip]

Archive with 17 entries (14 files):
- DevelopmentOfThalamocorticalNeurons/
- DevelopmentOfThalamocorticalNeurons/README.md
- DevelopmentOfThalamocorticalNeurons/P07-selected-checked-gmin.json
- DevelopmentOfThalamocorticalNeurons/cell.py
- DevelopmentOfThalamocorticalNeurons/README.html
- DevelopmentOfThalamocorticalNeurons/mods/
- DevelopmentOfThalamocorticalNeurons/mods/SK_E2.mod
- DevelopmentOfThalamocorticalNeurons/mods/TC_HH.mod
- DevelopmentOfThalamocorticalNeurons/mods/TC_ITGHK_Des98.mod
- DevelopmentOfThalamocorticalNeurons/mods/TC_Ih_Bud97.mod
- DevelopmentOfThalamocorticalNeurons/mods/TC_Nap_Et2.mod
- DevelopmentOfThalamocorticalNeurons/mods/TC_cadecay.mod
- DevelopmentOfThalamocorticalNeurons/mods/TC_iA.mod
- DevelopmentOfThalamocorticalNeurons/mods/TC_iL.mod
- DevelopmentOfThalamocorticalNeurons/examples/
- DevelopmentOfThalamocorticalNeurons/examples/Figure_1.png
- DevelopmentOfThalamocorticalNeurons/examples/Figure_2.png
