# Supplementary material for: Synaptic and circuit mechanisms prevent detrimentally precise correlation in the developing mammalian visual system
Source: eLife. 2023 May 22;12:e84333. doi: 10.7554/eLife.84333 (PMC10202458; doi:10.7554/eLife.84333)
Supplement: Figure 1—figure supplement 1—source data 1. [file elife-84333-fig1-figsupp1-data1.zip › DevelopmentOfThalamocorticalNeurons/README.md]

# Database of conductance-based models of thalamocortical neurons

The current database contains only models of thalamocortical relay neurons (TC) in the mouse visual thalamus (dorsal lateral geniculate nucleus) recorded at postnatal day 7 (P7).

### Software
The model of TC neuron is implemented in `NEURON` simulator.
```
pip3 install --user neuron
```

### Preparations
All necessary `NEURON` modules are located in `mods` directory and borrowed from [Iavarone et al. (2019)](https://senselab.med.yale.edu/ModelDB/ShowModel?model=251881#tabs-1).
You must compile them before any simulation.
```
nrnivmodl mods
```

### The basic model

Even adult TC neurons are relatively electrically compact (Sherman and Guillery, 2004; Bloomfield and Sherman, 1989).
Developing TC neurons have shorter and thicker processes (Charalambakis et al., 2019; El-Danaf et al., 2015).
That allows the usage of a conductance-based ”pen-and-ball” two-compartment model with a single segment for the somatodendritic compartment and a multisegment compartment for an axon.
The model is implemented as a single class in `cell.py`.


### The database
The current database `P07-selected-checked-gmin.json` (last updated 2022-09-21) contains fully validated and human-evaluated 286 sets of model parameters.

### Try a neuron model in the database
To try neurons in the database in the standard current-clamp protocol, you can run `cell.py` with at least two command line arguments: name of the database file and neuron ID.
The third optional command line argument will be interpreted as the amplitude value of the current-clamp protocol.
**Note**  `cell.py` does not read initial conditions for steady-state from the database, and therefore transient dynamics are expected.

Examples

| `python cell.py P07-selected-checked-gmin.json 2 0.1` | `python cell.py P07-selected-checked-gmin.json 280 0.1` |
|:-----------------------------------------------------:|:-------------------------------------------------------:|
|![](examples/Figure_1.png)                             |![](examples/Figure_2.png)                               |

### Citation
Please use [DOI: 10.5281/zenodo.7312024](https://doi.org/10.5281/zenodo.7312024) as the reference for the database.
