# Supplementary material for: Synaptic and circuit mechanisms prevent detrimentally precise correlation in the developing mammalian visual system
Source: eLife. 2023 May 22;12:e84333. doi: 10.7554/eLife.84333 (PMC10202458; doi:10.7554/eLife.84333)
Supplement: Figure 1—figure supplement 1—source data 1. [file elife-84333-fig1-figsupp1-data1.zip › DevelopmentOfThalamocorticalNeurons/P07-selected-checked-gmin.json]

{
	"version" : "3.06a",
	"module" : "cell",
	"cell" : "dLGN",
	"temperature" : 35.0,
	"setcable":"setcable",
	"parameters" : [["soma.L", "lin", 20.0, 200.0], ["soma(0.5).pas.e", "lin", -55.0, -90.0], ["soma(0.5).pas.g", "log", 1e-07, 0.1], ["soma(0.5).TC_HH.gk_max", "log", 1e-07, 0.1], ["soma(0.5).TC_HH.gna_max", "log", 1e-07, 0.1], ["soma(0.5).TC_HH.vtraub", "lin", -70.0, 20.0], ["soma(0.5).TC_HH.vtraub2", "lin", -70.0, 20.0], ["soma(0.5).SK_E2.gSK_E2bar", "log", 1e-07, 0.1], ["soma(0.5).SK_E2.zTau", "lin", 1.0, 500.0], ["soma(0.5).TC_iT_Des98.shift", "lin", -25.0, 25.0], ["soma(0.5).TC_iT_Des98.actshift", "lin", -25.0, 25.0], ["soma(0.5).TC_iT_Des98.pcabar", "log", 1e-07, 0.5], ["soma(0.5).TC_ih_Bud97.gh_max", "log", 1e-07, 0.5], ["soma(0.5).TC_ih_Bud97.e_h", "lin", -50.0, 0.0], ["soma(0.5).TC_Nap_Et2.gNap_Et2bar", "log", 1e-07, 0.5], ["soma(0.5).TC_cad.taur", "lin", 2.0, 30.0], ["soma(0.5).TC_cad.gamma", "log", 1e-05, 0.1], ["soma(0.5).TC_iA.gk_max", "log", 1e-07, 0.1], ["soma(0.5).TC_iL.pcabar", "log", 1e-07, 0.1], ["soma.cao", "lin", 1.0, 6.0], [["soma.ena", "axon.ena"], "lin", 40.0, 65.0], [["soma.ek", "axon.ek"], "lin", -65.0, -110.0], ["axon.diam", "lin", 0.5, 5.0], ["axon.L", "lin", 100.0, 1000.0], ["axon(0.5).TC_HH.gk_max", "log", 1e-07, 1.0], ["axon(0.5).TC_HH.gna_max", "log", 1e-07, 1.0], ["axon(0.5).TC_HH.vtraub", "lin", -70.0, 20.0], ["axon(0.5).TC_HH.vtraub2", "lin", -70.0, 20.0], [["axon.Ra", "soma.Ra"], "lin", 20.0, 120]],
	"targets" : ["P07-04.20205021.abf", "P07-05.20205023.abf", "P07-06.20205027.abf"],
	"evaluations" : {"-3B4F91EFFA80B746": {"mode": "OV", "mask": 22, "prespike": 110, "postspike": 220, "spikethreshold": 0.0, "spikecount": 3, "collapse_tests": false, "spikeweight": null, "downsampler": null, "vpvsize": 5}, "CD6332CF684CE52": {"mode": "OV", "mask": {"T": [16, 20], "S": [16, 20], "W": [16, 20], "N": 27, "M": [0, 4, 8, 12, 13, 14, 15, 16, 17, 18, 19, 20, 24, 28, 32, 36, 38, 40, 42, 44, 46], "A": [16, 18], "C": [0, 2, 4, 6, 8, 11, 12, 13, 14, 15, 16, 18, 20, 22, 24, 32, 36, 40], "D": [0, 1, 2, 3, 4, 5, 11, 13, 15, 17, 19, 21, 25, 30, 35], "O": 22, "V": 22, "P": [0, 4, 8, 12, 16, 17, 18, 19, 20, 21, 22, 23, 24, 25, 26, 27, 32, 38, 42], "Q": [0, 4, 8, 12, 16, 17, 18, 19, 20, 21, 22, 23, 24, 25, 26, 27, 32, 38, 42]}, "prespike": 110, "postspike": 220, "spikethreshold": -10.0, "spikecount": 3, "collapse_tests": false, "spikeweight": null, "downsampler": null, "vpvsize": 5}, "-7A25E091C0D279B7": {"mode": "OV", "mask": {"T": [16, 20], "S": [16, 20], "W": [16, 20], "N": 27, "M": [0, 4, 8, 12, 13, 14, 15, 16, 17, 18, 19, 20, 24, 28, 32, 36, 38, 40, 42, 44, 46], "A": [16, 18], "C": [0, 2, 4, 6, 8, 11, 12, 13, 14, 15, 16, 18, 20, 22, 24, 32, 36, 40], "D": [0, 1, 2, 3, 4, 5, 11, 13, 15, 17, 19, 21, 25, 30, 35], "-": [0, 2, 4, 6, 8, 10, 12, 14, 16, 18, 20, 22, 23, 24, 25, 26, 27, 28], "--": [0, 2, 4, 6, 8, 10, 12, 14, 16, 18, 20, 22, 23, 24, 25, 26, 27, 28], "O": 29, "V": 29, "Z": [23, 27], "P": [0, 4, 8, 17, 22, 23, 24, 25, 26, 27, 28, 29, 30, 34, 38, 42], "Q": [0, 4, 8, 17, 22, 23, 24, 25, 26, 27, 28, 29, 30, 34, 38, 42]}, "prespike": 110, "postspike": 220, "spikethreshold": 0.0, "spikecount": 2, "collapse_tests": false, "spikeweight": null, "downsampler": null, "vpvsize": 5}, "-42DF258A9D8CBBDE": {"mode": "OV", "mask": {"T": [16, 20], "S": [16, 20], "W": [16, 20], "N": 27, "M": [0, 4, 8, 12, 13, 14, 15, 16, 17, 18, 19, 20, 24, 28, 32, 36, 38, 40, 42, 44, 46], "A": [16, 18], "C": [0, 2, 4, 6, 8, 11, 12, 13, 14, 15, 16, 18, 20, 22, 24, 32, 36, 40], "D": [0, 1, 2, 3, 4, 5, 11, 13, 15, 17, 19, 21, 25, 30, 35], "-": [0, 2, 4, 6, 8, 10, 12, 14, 16, 18, 20, 22, 23, 24, 25, 26, 27, 28], "--": [0, 2, 4, 6, 8, 10, 12, 14, 16, 18, 20, 22, 23, 24, 25, 26, 27, 28], "O": 29, "V": 29, "Z": [23, 27], "P": [0, 4, 8, 17, 22, 23, 24, 25, 26, 27, 28, 29, 30, 34, 38, 42], "Q": [0, 4, 8, 17, 22, 23, 24, 25, 26, 27, 28, 29, 30, 34, 38, 42]}, "prespike": 110, "postspike": 220, "spikethreshold": 0.0, "spikecount": 3, "collapse_tests": false, "spikeweight": null, "downsampler": null, "vpvsize": 12}},
	"sources" : [
		"P07-04.20205021-v3.06a-20211101-220608-1583651-OV-LK-final.json.gz", 
		"P07-04.20205021-v3.06a-20211101-220608-1583651-OV-LK-unique.json.gz", 
		"P07-04.20205021-v3.06a-20211102-150155-1584750-OV-LK-final.json.gz", 
		"P07-04.20205021-v3.06a-20211102-150155-1584750-OV-LK-unique.json.gz", 
		"P07-05.20205023-v3.06a-20211102-151439-1584757-OV-LK-final.json.gz", 
		"P07-05.20205023-v3.06a-20211102-151439-1584757-OV-LK-unique.json.gz", 
		"P07-05.20205023-v3.06a-20211102-151439-1584758-OV-LN-final.json.gz", 
		"P07-06.20205027-v3.06a-20211102-152413-1584763-OV-LN-final.json.gz", 
		"P07-06.20205027-v3.06a-20211102-152413-1584763-OV-LN-unique.json.gz", 
		"P07-06.20205027-v3.06a-20211109-222247-1587896-OV-LN-final.json.gz", 
		"P07-06.20205027-v3.06a-20211109-222247-1587896-OV-LN-unique.json.gz"
	],
	"gsynmin" : [-1.0, -0.95, -0.8999999999999999, -0.8500000000000001, -0.8, -0.75, -0.7, -0.6499999999999999, -0.6000000000000001, -0.55, -0.5, -0.44999999999999996, -0.3999999999999999, -0.35000000000000003, -0.2999999999999999, -0.25, -0.19999999999999996, -0.1499999999999999, -0.10000000000000003, -0.04999999999999988, 0.0, 0.050000000000000044, 0.10000000000000009, 0.15000000000000013, 0.20000000000000018, 0.25, 0.30000000000000004, 0.3500000000000001, 0.40000000000000013, 0.4500000000000002, 0.5, 0.55, 0.6000000000000001, 0.6500000000000001, 0.7000000000000002, 0.75, 0.8, 0.8500000000000001, 0.9000000000000001, 0.9500000000000002, 1.0],
	"discarded" : [{"parameters": {"soma.L": 154.7188940054892, "soma(0.5).pas.e": -62.37898229405251, "soma(0.5).pas.g": 1.0838531223395158e-05, "soma(0.5).TC_HH.gk_max": 0.015529811605592634, "soma(0.5).TC_HH.gna_max": 0.024128506803131486, "soma(0.5).TC_HH.vtraub": -20.76838944540063, "soma(0.5).TC_HH.vtraub2": -30.055842914980964, "soma(0.5).SK_E2.gSK_E2bar": 4.695091739126657e-06, "soma(0.5).SK_E2.zTau": 388.10307367167513, "soma(0.5).TC_iT_Des98.shift": -1.4994296602997998, "soma(0.5).TC_iT_Des98.actshift": -18.312904226517894, "soma(0.5).TC_iT_Des98.pcabar": 0.0009654507063256288, "soma(0.5).TC_ih_Bud97.gh_max": 4.499632875562236e-06, "soma(0.5).TC_ih_Bud97.e_h": -27.47347097899642, "soma(0.5).TC_Nap_Et2.gNap_Et2bar": 4.212084178305667e-06, "soma(0.5).TC_cad.taur": 14.962303887070467, "soma(0.5).TC_cad.gamma": 0.0021691769750570964, "soma(0.5).TC_iA.gk_max": 9.960777086363338e-07, "soma(0.5).TC_iL.pcabar": 6.585542085599622e-05, "soma.cao": 2.262590478291427, "soma.ena": 49.6693326683964, "axon.ena": 49.6693326683964, "soma.ek": -92.29771921812326, "axon.ek": -92.29771921812326, "axon.diam": 2.507799564262736, "axon.L": 291.9190797685581, "axon(0.5).TC_HH.gk_max": 0.16181602053011718, "axon(0.5).TC_HH.gna_max": 0.008496345321365003, "axon(0.5).TC_HH.vtraub": -36.19480012271843, "axon(0.5).TC_HH.vtraub2": -16.936281516658894, "axon.Ra": 41.92732212048046, "soma.Ra": 41.92732212048046}, "fitness": [1.0, 1.0, 1.0, 0.0, 0.0, 0.0, 0.0, 0.0, 0.0, 0.0, 1.0, 2.0, 1.0, 1.0, 0.0, 0.0, 0.0, 1.0, 1.0, 1.0, 0.0, 1.0, 1.0, 641.0932271871347, 499.3541321547486, 443.15644086349255, 205.1419030883213, 170.17015323314055, 102.53743354736024, 63.00571474610238, 30.666086596477466, 13.178624154138507, 12.466209913344953, 24.803502425313614, 24.3192419504298, 31.733183967954346, 81.84189293353396, 97.42775224765754, 97.50779395061431, 108.4168641153172, 114.13156573696449, 126.37345968146104, 115.51191294359957, 144.41278523126104, 173.9195078210071, 181.20876247504236], "target": 0, "evaluation": "-3B4F91EFFA80B746", "src": 1, "selection": 348, "id": 124, "init": {"soma.v": -57.770613361758315, "axon.v": -57.77061336147226}, "gsynmin": [0.82682119140625, 0.80448232421875, 0.77801513671875, 0.74686513671875, 0.71048818359375, 0.66986083984375, 0.62760244140625, 0.58670888671875, 0.54937744140625, 0.51593017578125, 0.48626708984375, 0.46002197265625, 0.43656240234375, 0.41556630859375, 0.39652333984375, 0.37931142578125, 0.36358642578125, 0.34906005859375, 0.33587646484375, 0.32366943359375, 0.31229482421875]}, null],
	"models" :[ 
		{"parameters": {"soma.L": 42.351498656128456, "soma(0.5).pas.e": -70.42373663346055, "soma(0.5).pas.g": 6.592225096156961e-06, "soma(0.5).TC_HH.gk_max": 0.0003452339016557435, "soma(0.5).TC_HH.gna_max": 0.0013972215722944628, "soma(0.5).TC_HH.vtraub": -50.743770278135415, "soma(0.5).TC_HH.vtraub2": -27.624580031776496, "soma(0.5).SK_E2.gSK_E2bar": 0.0029666690746563257, "soma(0.5).SK_E2.zTau": 8.952268840129872, "soma(0.5).TC_iT_Des98.shift": -20.784995091644852, "soma(0.5).TC_iT_Des98.actshift": 4.745398721404687, "soma(0.5).TC_iT_Des98.pcabar": 3.1533673755745938e-06, "soma(0.5).TC_ih_Bud97.gh_max": 3.079547709479487e-05, "soma(0.5).TC_ih_Bud97.e_h": -49.181836523673674, "soma(0.5).TC_Nap_Et2.gNap_Et2bar": 1.3372290327633122e-06, "soma(0.5).TC_cad.taur": 18.02822941732175, "soma(0.5).TC_cad.gamma": 0.012881709591015927, "soma(0.5).TC_iA.gk_max": 0.001041452578940028, "soma(0.5).TC_iL.pcabar": 1.3914355206052042e-05, "soma.cao": 2.8463956935235255, "soma.ena": 62.38234614581777, "axon.ena": 62.38234614581777, "soma.ek": -78.01577541996811, "axon.ek": -78.01577541996811, "axon.diam": 4.036188464363589, "axon.L": 516.6092350289211, "axon(0.5).TC_HH.gk_max": 0.00042957560434842294, "axon(0.5).TC_HH.gna_max": 0.009164538783989372, "axon(0.5).TC_HH.vtraub": -15.408780347632154, "axon(0.5).TC_HH.vtraub2": -18.983321662604865, "axon.Ra": 89.76174974942349, "soma.Ra": 89.76174974942349}, "fitness": 9.112559065636672, "target": 0, "evaluation": "-3B4F91EFFA80B746", "src": 0, "selection": 1, "id": 0, "init": {"soma.v": -64.05987829116805, "axon.v": -64.05987829116789}, "gsynmin": [0.0578, 0.05664, 0.05536, 0.054000000000000006, 0.05260000000000001, 0.0512, 0.049800000000000004, 0.0484, 0.04704, 0.045720000000000004, 0.04448, 0.043239999999999994, 0.04212, 0.041, 0.03996, 0.03896, 0.038000000000000006, 0.03712000000000001, 0.03624, 0.035440000000000006, 0.034640000000000004, 0.03388, 0.0332, 0.03252, 0.03184, 0.031240000000000004, 0.03064, 0.03008, 0.02952, 0.028999999999999998, 0.028480000000000002, 0.028, 0.02752, 0.02708, 0.02664, 0.02624, 0.025800000000000003, 0.02544, 0.02504, 0.02468, 0.02432]},
		{"parameters": {"soma.L": 117.72770997792807, "soma(0.5).pas.e": -64.32875826249308, "soma(0.5).pas.g": 6.567993685056298e-06, "soma(0.5).TC_HH.gk_max": 0.017318779031063554, "soma(0.5).TC_HH.gna_max": 0.026306806284900626, "soma(0.5).TC_HH.vtraub": -32.50172183394153, "soma(0.5).TC_HH.vtraub2": -24.85310488105303, "soma(0.5).SK_E2.gSK_E2bar": 1.0845552100892336e-07, "soma(0.5).SK_E2.zTau": 393.58450068469864, "soma(0.5).TC_iT_Des98.shift": 17.310956429064625, "soma(0.5).TC_iT_Des98.actshift": -23.369811778181205, "soma(0.5).TC_iT_Des98.pcabar": 3.1704270015661735e-06, "soma(0.5).TC_ih_Bud97.gh_max": 2.2320359371744212e-06, "soma(0.5).TC_ih_Bud97.e_h": -30.90848165987127, "soma(0.5).TC_Nap_Et2.gNap_Et2bar": 3.6698944477806735e-06, "soma(0.5).TC_cad.taur": 12.771842275955622, "soma(0.5).TC_cad.gamma": 0.0015226418219174316, "soma(0.5).TC_iA.gk_max": 2.9260401172149907e-05, "soma(0.5).TC_iL.pcabar": 6.570396772143417e-06, "soma.cao": 3.494639071080875, "soma.ena": 61.991726885499205, "axon.ena": 61.991726885499205, "soma.ek": -100.29756023552639, "axon.ek": -100.29756023552639, "axon.diam": 2.6152426247700795, "axon.L": 595.5760097548391, "axon(0.5).TC_HH.gk_max": 1.2473818956234402e-07, "axon(0.5).TC_HH.gna_max": 4.602839884469281e-07, "axon(0.5).TC_HH.vtraub": -26.171303081196648, "axon(0.5).TC_HH.vtraub2": -19.736797385481793, "axon.Ra": 29.133878513649773, "soma.Ra": 29.133878513649773}, "fitness": 9.788948301984206, "target": 0, "evaluation": "-3B4F91EFFA80B746", "src": 0, "selection": 2, "id": 1, "init": {"soma.v": -61.50194686093572, "axon.v": -61.50194686093566}, "gsynmin": [0.15404, 0.13588, 0.121, 0.10935999999999998, 0.10012, 0.09268, 0.08652, 0.08132, 0.07688, 0.07300000000000001, 0.06964000000000001, 0.06659999999999999, 0.06392, 0.06148, 0.05928, 0.05728, 0.055400000000000005, 0.053720000000000004, 0.05212000000000001, 0.050640000000000004, 0.049280000000000004, 0.04796, 0.04676, 0.04564, 0.044559999999999995, 0.043519999999999996, 0.04256, 0.041639999999999996, 0.0408, 0.03996, 0.03916, 0.038400000000000004, 0.037680000000000005, 0.037000000000000005, 0.036320000000000005, 0.03568, 0.03508, 0.034480000000000004, 0.033920000000000006, 0.03336, 0.03284]},
		{"parameters": {"soma.L": 114.53134493573324, "soma(0.5).pas.e": -62.11800942878341, "soma(0.5).pas.g": 1.4060842844595216e-05, "soma(0.5).TC_HH.gk_max": 0.02456981202120848, "soma(0.5).TC_HH.gna_max": 0.02604438813445818, "soma(0.5).TC_HH.vtraub": -33.33981811415961, "soma(0.5).TC_HH.vtraub2": -32.96756989808767, "soma(0.5).SK_E2.gSK_E2bar": 2.7836411441773917e-06, "soma(0.5).SK_E2.zTau": 467.54684524129743, "soma(0.5).TC_iT_Des98.shift": 24.54705377097956, "soma(0.5).TC_iT_Des98.actshift": -3.893037094222356, "soma(0.5).TC_iT_Des98.pcabar": 0.014500174038303743, "soma(0.5).TC_ih_Bud97.gh_max": 4.0654747056839434e-07, "soma(0.5).TC_ih_Bud97.e_h": -17.841375625565064, "soma(0.5).TC_Nap_Et2.gNap_Et2bar": 4.211968047161064e-06, "soma(0.5).TC_cad.taur": 15.952861646582635, "soma(0.5).TC_cad.gamma": 0.0003845122305462125, "soma(0.5).TC_iA.gk_max": 1.1855327495516914e-05, "soma(0.5).TC_iL.pcabar": 8.011764451922015e-05, "soma.cao": 1.8619749756148094, "soma.ena": 51.80129329097402, "axon.ena": 51.80129329097402, "soma.ek": -92.61786187901917, "axon.ek": -92.61786187901917, "axon.diam": 2.436386862857124, "axon.L": 276.29404028716266, "axon(0.5).TC_HH.gk_max": 0.0004211342897754663, "axon(0.5).TC_HH.gna_max": 1.887247197801656e-05, "axon(0.5).TC_HH.vtraub": -30.91415350702583, "axon(0.5).TC_HH.vtraub2": -15.830093914802358, "axon.Ra": 57.82015946771847, "soma.Ra": 57.82015946771847}, "fitness": 10.055530927719248, "target": 0, "evaluation": "-3B4F91EFFA80B746", "src": 0, "selection": 3, "id": 2, "init": {"soma.v": -54.14936184801522, "axon.v": -54.14936184801495}, "gsynmin": [0.06212, 0.06036, 0.0586, 0.05684, 0.05512, 0.0534, 0.05176000000000001, 0.05016, 0.048600000000000004, 0.04712, 0.04568, 0.04432, 0.043, 0.04176, 0.04056, 0.039400000000000004, 0.03832000000000001, 0.03728, 0.03628, 0.035320000000000004, 0.0344, 0.03352, 0.03268, 0.03184, 0.031080000000000003, 0.030359999999999998, 0.02964, 0.02896, 0.02828, 0.02768, 0.02708, 0.02648, 0.025920000000000002, 0.02536, 0.02484, 0.02436, 0.02388, 0.0234, 0.02296, 0.02252, 0.02212]},
		{"parameters": {"soma.L": 117.28093416334869, "soma(0.5).pas.e": -62.232226104455066, "soma(0.5).pas.g": 6.5693220603551185e-06, "soma(0.5).TC_HH.gk_max": 0.020739746977568207, "soma(0.5).TC_HH.gna_max": 0.02269606766181539, "soma(0.5).TC_HH.vtraub": -25.320674312040364, "soma(0.5).TC_HH.vtraub2": -23.473757603342296, "soma(0.5).SK_E2.gSK_E2bar": 0.00010878117962880723, "soma(0.5).SK_E2.zTau": 401.40296766485733, "soma(0.5).TC_iT_Des98.shift": -20.151868703931605, "soma(0.5).TC_iT_Des98.actshift": 5.579069676920238, "soma(0.5).TC_iT_Des98.pcabar": 3.0756830301819e-06, "soma(0.5).TC_ih_Bud97.gh_max": 4.2551498403707783e-05, "soma(0.5).TC_ih_Bud97.e_h": -34.36105162641209, "soma(0.5).TC_Nap_Et2.gNap_Et2bar": 1.5328827696328554e-06, "soma(0.5).TC_cad.taur": 28.01912746253239, "soma(0.5).TC_cad.gamma": 0.025242446449553257, "soma(0.5).TC_iA.gk_max": 1.8465649183091685e-06, "soma(0.5).TC_iL.pcabar": 1.812990276718641e-05, "soma.cao": 3.49560836899275, "soma.ena": 52.73984348067677, "axon.ena": 52.73984348067677, "soma.ek": -76.27141558046364, "axon.ek": -76.27141558046364, "axon.diam": 2.608121133851941, "axon.L": 354.2968531870472, "axon(0.5).TC_HH.gk_max": 5.540199505667222e-07, "axon(0.5).TC_HH.gna_max": 0.007001179097565687, "axon(0.5).TC_HH.vtraub": 19.42817981448394, "axon(0.5).TC_HH.vtraub2": -53.406913550151174, "axon.Ra": 61.52260292693428, "soma.Ra": 61.52260292693428}, "fitness": 10.571558680854322, "target": 0, "evaluation": "-3B4F91EFFA80B746", "src": 0, "selection": 4, "id": 3, "init": {"soma.v": -51.78349231794078, "axon.v": -51.783492352534324}, "gsynmin": [0.08815999999999999, 0.08228, 0.07688, 0.07200000000000001, 0.06760000000000001, 0.06368, 0.06012, 0.056920000000000005, 0.054040000000000005, 0.0514, 0.04904, 0.04684, 0.04484, 0.043, 0.04132, 0.039720000000000005, 0.03828, 0.03692000000000001, 0.03568, 0.034480000000000004, 0.03336, 0.03236, 0.03136, 0.030440000000000002, 0.0296, 0.02876, 0.028, 0.02724, 0.02656, 0.025920000000000002, 0.02528, 0.02468, 0.024120000000000003, 0.02356, 0.02304, 0.02252, 0.022039999999999997, 0.0216, 0.021159999999999998, 0.02072, 0.02032]},
		{"parameters": {"soma.L": 120.66784809366595, "soma(0.5).pas.e": -62.86653055262424, "soma(0.5).pas.g": 6.5381628664559215e-06, "soma(0.5).TC_HH.gk_max": 0.02021109430976172, "soma(0.5).TC_HH.gna_max": 0.01968636636419033, "soma(0.5).TC_HH.vtraub": -32.91194986274437, "soma(0.5).TC_HH.vtraub2": -24.60214349854183, "soma(0.5).SK_E2.gSK_E2bar": 3.463133227337961e-05, "soma(0.5).SK_E2.zTau": 433.91500524841985, "soma(0.5).TC_iT_Des98.shift": 16.244399008253165, "soma(0.5).TC_iT_Des98.actshift": -3.822165306955245, "soma(0.5).TC_iT_Des98.pcabar": 3.261403462671148e-06, "soma(0.5).TC_ih_Bud97.gh_max": 2.9894563015013373e-06, "soma(0.5).TC_ih_Bud97.e_h": -32.843556358341466, "soma(0.5).TC_Nap_Et2.gNap_Et2bar": 2.766654796540732e-06, "soma(0.5).TC_cad.taur": 15.51106793664062, "soma(0.5).TC_cad.gamma": 0.0002589834827920138, "soma(0.5).TC_iA.gk_max": 8.94859984318468e-06, "soma(0.5).TC_iL.pcabar": 6.898274101832875e-06, "soma.cao": 3.488630281920992, "soma.ena": 64.82932103968382, "axon.ena": 64.82932103968382, "soma.ek": -79.44296117352728, "axon.ek": -79.44296117352728, "axon.diam": 2.818404307514652, "axon.L": 369.64493300559116, "axon(0.5).TC_HH.gk_max": 0.00032967651302111603, "axon(0.5).TC_HH.gna_max": 1.3139584006866385e-06, "axon(0.5).TC_HH.vtraub": -43.251181679360435, "axon(0.5).TC_HH.vtraub2": -0.879255365151391, "axon.Ra": 43.811169834289316, "soma.Ra": 43.811169834289316}, "fitness": 10.974336878843634, "target": 0, "evaluation": "-3B4F91EFFA80B746", "src": 0, "selection": 6, "id": 4, "init": {"soma.v": -59.652421529584636, "axon.v": -59.65242152958166}, "gsynmin": [0.15496, 0.14208, 0.12924000000000002, 0.11788, 0.10832, 0.10028000000000001, 0.09348000000000001, 0.08768, 0.08268, 0.07832000000000001, 0.07448, 0.07108, 0.068, 0.06524, 0.06272, 0.060439999999999994, 0.05836, 0.05644, 0.05464, 0.053000000000000005, 0.05144000000000001, 0.05, 0.04864, 0.04736, 0.0462, 0.04504, 0.044, 0.043, 0.042039999999999994, 0.041120000000000004, 0.04024, 0.039400000000000004, 0.03864, 0.037880000000000004, 0.037160000000000006, 0.036480000000000005, 0.035800000000000005, 0.035160000000000004, 0.03456, 0.033960000000000004, 0.0334]},
		{"parameters": {"soma.L": 117.72770997792807, "soma(0.5).pas.e": -64.32875826249308, "soma(0.5).pas.g": 6.567993685056298e-06, "soma(0.5).TC_HH.gk_max": 0.017318779031063554, "soma(0.5).TC_HH.gna_max": 0.026306806284900626, "soma(0.5).TC_HH.vtraub": -32.50172183394153, "soma(0.5).TC_HH.vtraub2": -24.85310488105303, "soma(0.5).SK_E2.gSK_E2bar": 6.695427683038653e-05, "soma(0.5).SK_E2.zTau": 452.1660981831563, "soma(0.5).TC_iT_Des98.shift": 17.310956429064625, "soma(0.5).TC_iT_Des98.actshift": -3.7549151306069803, "soma(0.5).TC_iT_Des98.pcabar": 3.1704270015661735e-06, "soma(0.5).TC_ih_Bud97.gh_max": 2.2320359371744212e-06, "soma(0.5).TC_ih_Bud97.e_h": -41.84818581018851, "soma(0.5).TC_Nap_Et2.gNap_Et2bar": 3.6698944477806735e-06, "soma(0.5).TC_cad.taur": 12.771842275955622, "soma(0.5).TC_cad.gamma": 0.0021067144146672935, "soma(0.5).TC_iA.gk_max": 1.2186182679112732e-05, "soma(0.5).TC_iL.pcabar": 6.570396772143417e-06, "soma.cao": 3.494639071080875, "soma.ena": 58.27895686693731, "axon.ena": 58.27895686693731, "soma.ek": -97.0471354165496, "axon.ek": -97.0471354165496, "axon.diam": 2.6152426247700795, "axon.L": 666.1849107269411, "axon(0.5).TC_HH.gk_max": 0.00037166245709860493, "axon(0.5).TC_HH.gna_max": 4.296081731744073e-07, "axon(0.5).TC_HH.vtraub": -20.470003337798715, "axon(0.5).TC_HH.vtraub2": -20.42690842170485, "axon.Ra": 35.52533842864081, "soma.Ra": 35.52533842864081}, "fitness": 10.986919289839292, "target": 0, "evaluation": "-3B4F91EFFA80B746", "src": 0, "selection": 7, "id": 5, "init": {"soma.v": -61.768330451368925, "axon.v": -61.76833045136885}, "gsynmin": [0.16288, 0.14416, 0.12844, 0.11599999999999999, 0.10611999999999999, 0.09816, 0.09156, 0.08603999999999999, 0.08128, 0.0772, 0.07356000000000001, 0.07036, 0.06752000000000001, 0.06492, 0.06259999999999999, 0.060439999999999994, 0.05848, 0.05668, 0.055, 0.05344, 0.052000000000000005, 0.050640000000000004, 0.04936, 0.04816, 0.04704, 0.04596, 0.04492, 0.04396, 0.04307999999999999, 0.0422, 0.04136, 0.04056, 0.0398, 0.03908, 0.038400000000000004, 0.037720000000000004, 0.03708, 0.03644, 0.03588, 0.035280000000000006, 0.03472]},
		{"parameters": {"soma.L": 117.72770997792807, "soma(0.5).pas.e": -64.32875826249308, "soma(0.5).pas.g": 6.567993685056298e-06, "soma(0.5).TC_HH.gk_max": 0.017318779031063554, "soma(0.5).TC_HH.gna_max": 0.026306806284900626, "soma(0.5).TC_HH.vtraub": -32.50172183394153, "soma(0.5).TC_HH.vtraub2": -24.85310488105303, "soma(0.5).SK_E2.gSK_E2bar": 3.2893528028878595e-05, "soma(0.5).SK_E2.zTau": 441.4633521384998, "soma(0.5).TC_iT_Des98.shift": 17.310956429064625, "soma(0.5).TC_iT_Des98.actshift": -3.7549151306069803, "soma(0.5).TC_iT_Des98.pcabar": 3.1704270015661735e-06, "soma(0.5).TC_ih_Bud97.gh_max": 2.2320359371744212e-06, "soma(0.5).TC_ih_Bud97.e_h": -22.91318988957351, "soma(0.5).TC_Nap_Et2.gNap_Et2bar": 3.6698944477806735e-06, "soma(0.5).TC_cad.taur": 23.63386957781224, "soma(0.5).TC_cad.gamma": 0.0017456670331762734, "soma(0.5).TC_iA.gk_max": 0.00011682885570932892, "soma(0.5).TC_iL.pcabar": 6.570396772143417e-06, "soma.cao": 5.347293977160381, "soma.ena": 49.16821416723125, "axon.ena": 49.16821416723125, "soma.ek": -96.84583386695502, "axon.ek": -96.84583386695502, "axon.diam": 1.1808152335880129, "axon.L": 295.28142706238094, "axon(0.5).TC_HH.gk_max": 0.0011696455672838067, "axon(0.5).TC_HH.gna_max": 6.202194688146082e-06, "axon(0.5).TC_HH.vtraub": -7.61531286458051, "axon(0.5).TC_HH.vtraub2": -0.5734410962995664, "axon.Ra": 52.441232356426156, "soma.Ra": 52.441232356426156}, "fitness": 11.80271550627274, "target": 0, "evaluation": "-3B4F91EFFA80B746", "src": 0, "selection": 11, "id": 6, "init": {"soma.v": -62.14598532959819, "axon.v": -62.14598532959813}, "gsynmin": [0.15355999999999997, 0.13888, 0.125, 0.11335999999999999, 0.10392, 0.09616, 0.08972, 0.08428000000000001, 0.07964, 0.07564000000000001, 0.07212, 0.069, 0.06620000000000001, 0.06368, 0.061399999999999996, 0.059359999999999996, 0.05744, 0.05568, 0.05408, 0.05256, 0.051160000000000004, 0.04984, 0.048600000000000004, 0.04744, 0.04632, 0.04528, 0.04432, 0.043399999999999994, 0.04248, 0.041639999999999996, 0.04084, 0.04008, 0.03932, 0.03864, 0.03796000000000001, 0.03728, 0.036680000000000004, 0.03608, 0.035480000000000005, 0.03492000000000001, 0.0344]},
		{"parameters": {"soma.L": 104.01683175113817, "soma(0.5).pas.e": -60.17950274113437, "soma(0.5).pas.g": 6.595547799147712e-06, "soma(0.5).TC_HH.gk_max": 0.028330288313909813, "soma(0.5).TC_HH.gna_max": 0.012044204593585586, "soma(0.5).TC_HH.vtraub": -32.590506642917596, "soma(0.5).TC_HH.vtraub2": -27.88411077991045, "soma(0.5).SK_E2.gSK_E2bar": 7.004803630670283e-05, "soma(0.5).SK_E2.zTau": 366.3990409823688, "soma(0.5).TC_iT_Des98.shift": 2.482595674338267, "soma(0.5).TC_iT_Des98.actshift": 2.221179742720615, "soma(0.5).TC_iT_Des98.pcabar": 2.5351569735680054e-06, "soma(0.5).TC_ih_Bud97.gh_max": 6.334553099564785e-05, "soma(0.5).TC_ih_Bud97.e_h": -33.208222876379395, "soma(0.5).TC_Nap_Et2.gNap_Et2bar": 2.3273439632830946e-06, "soma(0.5).TC_cad.taur": 13.282124204506614, "soma(0.5).TC_cad.gamma": 0.0011814294622534646, "soma(0.5).TC_iA.gk_max": 1.2185957537868834e-05, "soma(0.5).TC_iL.pcabar": 9.377423704728914e-06, "soma.cao": 3.2658403054706486, "soma.ena": 60.66627463487038, "axon.ena": 60.66627463487038, "soma.ek": -97.70522301550031, "axon.ek": -97.70522301550031, "axon.diam": 3.6178583371649773, "axon.L": 482.0043047595944, "axon(0.5).TC_HH.gk_max": 0.000350643430236729, "axon(0.5).TC_HH.gna_max": 4.223971004328475e-06, "axon(0.5).TC_HH.vtraub": 18.498327119450124, "axon(0.5).TC_HH.vtraub2": -17.40587527850311, "axon.Ra": 63.950595030980224, "soma.Ra": 63.950595030980224}, "fitness": 11.840812260229466, "target": 0, "evaluation": "-3B4F91EFFA80B746", "src": 0, "selection": 13, "id": 7, "init": {"soma.v": -49.48614183073943, "axon.v": -49.48614183073938}, "gsynmin": [0.11388, 0.10464, 0.09576, 0.08771999999999999, 0.08064, 0.07452, 0.06924000000000001, 0.06459999999999999, 0.060559999999999996, 0.057, 0.053840000000000006, 0.05104, 0.04848, 0.0462, 0.04412, 0.04224, 0.04048, 0.03892, 0.03744, 0.03608, 0.034800000000000005, 0.03364, 0.03256, 0.031520000000000006, 0.03056, 0.02964, 0.0288, 0.028, 0.02724, 0.026520000000000002, 0.025840000000000002, 0.0252, 0.0246, 0.024, 0.02344, 0.022920000000000003, 0.0224, 0.02192, 0.02148, 0.02104, 0.0206]},
		{"parameters": {"soma.L": 144.20443533429892, "soma(0.5).pas.e": -66.43890491045947, "soma(0.5).pas.g": 6.052078610186183e-06, "soma(0.5).TC_HH.gk_max": 0.011021505767005257, "soma(0.5).TC_HH.gna_max": 0.03930086988512717, "soma(0.5).TC_HH.vtraub": -33.50685122638989, "soma(0.5).TC_HH.vtraub2": -28.124699676103543, "soma(0.5).SK_E2.gSK_E2bar": 6.542295331086657e-05, "soma(0.5).SK_E2.zTau": 360.75195148096066, "soma(0.5).TC_iT_Des98.shift": 4.687364173854682, "soma(0.5).TC_iT_Des98.actshift": -18.56607412307706, "soma(0.5).TC_iT_Des98.pcabar": 5.42788675613963e-05, "soma(0.5).TC_ih_Bud97.gh_max": 3.5317715887809395e-05, "soma(0.5).TC_ih_Bud97.e_h": -41.84818581018851, "soma(0.5).TC_Nap_Et2.gNap_Et2bar": 3.8551077693963185e-06, "soma(0.5).TC_cad.taur": 17.931426809172855, "soma(0.5).TC_cad.gamma": 0.0016245444419572968, "soma(0.5).TC_iA.gk_max": 1.6390350866208052e-06, "soma(0.5).TC_iL.pcabar": 1.1604171433345495e-05, "soma.cao": 5.430013987320292, "soma.ena": 49.284977440570835, "axon.ena": 49.284977440570835, "soma.ek": -91.08644739874134, "axon.ek": -91.08644739874134, "axon.diam": 3.507375190723553, "axon.L": 335.485956408323, "axon(0.5).TC_HH.gk_max": 1.4398744441373741e-05, "axon(0.5).TC_HH.gna_max": 7.823784074062297e-06, "axon(0.5).TC_HH.vtraub": 9.141940105823815, "axon(0.5).TC_HH.vtraub2": -18.65694907427256, "axon.Ra": 73.29027160301199, "soma.Ra": 73.29027160301199}, "fitness": 11.848424157188566, "target": 0, "evaluation": "-3B4F91EFFA80B746", "src": 0, "selection": 14, "id": 8, "init": {"soma.v": -56.400487258465446, "axon.v": -56.40048725846542}, "gsynmin": [0.14196, 0.13008, 0.11916, 0.10959999999999999, 0.10144, 0.09444, 0.08839999999999999, 0.08316000000000001, 0.07856, 0.07448, 0.07088, 0.06760000000000001, 0.06468, 0.06204, 0.0596, 0.05736, 0.05532, 0.0534, 0.051640000000000005, 0.05004, 0.04848, 0.04708, 0.045720000000000004, 0.04448, 0.04328, 0.042159999999999996, 0.04108, 0.04008, 0.03912, 0.03824, 0.037360000000000004, 0.03656, 0.03576000000000001, 0.035, 0.03428, 0.033600000000000005, 0.032920000000000005, 0.03232, 0.03168, 0.031120000000000002, 0.03056]},
		{"parameters": {"soma.L": 100.17054049184713, "soma(0.5).pas.e": -64.74821991535761, "soma(0.5).pas.g": 7.45330651120545e-06, "soma(0.5).TC_HH.gk_max": 0.013048304088264715, "soma(0.5).TC_HH.gna_max": 0.024163676919788858, "soma(0.5).TC_HH.vtraub": -31.508392614270154, "soma(0.5).TC_HH.vtraub2": -24.020212943923656, "soma(0.5).SK_E2.gSK_E2bar": 1.8600154387621344e-05, "soma(0.5).SK_E2.zTau": 325.26202709042684, "soma(0.5).TC_iT_Des98.shift": -8.336466675909378, "soma(0.5).TC_iT_Des98.actshift": -3.2708581916457966, "soma(0.5).TC_iT_Des98.pcabar": 3.6667808695768254e-06, "soma(0.5).TC_ih_Bud97.gh_max": 3.163703977853463e-05, "soma(0.5).TC_ih_Bud97.e_h": -29.06939541594295, "soma(0.5).TC_Nap_Et2.gNap_Et2bar": 3.888311784473149e-06, "soma(0.5).TC_cad.taur": 9.067498082991426, "soma(0.5).TC_cad.gamma": 0.00022669029648024545, "soma(0.5).TC_iA.gk_max": 8.861953246138856e-06, "soma(0.5).TC_iL.pcabar": 7.743079026763508e-06, "soma.cao": 3.0863266006758536, "soma.ena": 51.450595826445195, "axon.ena": 51.450595826445195, "soma.ek": -106.71595316797382, "axon.ek": -106.71595316797382, "axon.diam": 3.5076051762622953, "axon.L": 612.0012438461347, "axon(0.5).TC_HH.gk_max": 0.06890554763321755, "axon(0.5).TC_HH.gna_max": 7.202193745519853e-05, "axon(0.5).TC_HH.vtraub": -23.480542578703716, "axon(0.5).TC_HH.vtraub2": -19.946303835218576, "axon.Ra": 34.8001582058413, "soma.Ra": 34.8001582058413}, "fitness": 11.880311968308984, "target": 0, "evaluation": "-3B4F91EFFA80B746", "src": 0, "selection": 15, "id": 9, "init": {"soma.v": -54.249835535960436, "axon.v": -54.24983553596039}, "gsynmin": [0.14604, 0.13524000000000003, 0.12396, 0.11344, 0.10415999999999999, 0.09620000000000001, 0.08932, 0.08344000000000001, 0.07828000000000002, 0.0738, 0.0698, 0.06628, 0.06312000000000001, 0.06027999999999999, 0.057679999999999995, 0.05532, 0.053200000000000004, 0.0512, 0.0494, 0.047720000000000005, 0.04612, 0.04468, 0.04332, 0.042039999999999994, 0.04084, 0.039720000000000005, 0.03864, 0.03764, 0.036680000000000004, 0.035800000000000005, 0.03492000000000001, 0.034120000000000004, 0.03336, 0.032600000000000004, 0.031920000000000004, 0.031240000000000004, 0.030600000000000002, 0.02996, 0.029400000000000003, 0.028839999999999998, 0.02828]},
		{"parameters": {"soma.L": 117.28093416334869, "soma(0.5).pas.e": -64.2715388331702, "soma(0.5).pas.g": 6.5693220603551185e-06, "soma(0.5).TC_HH.gk_max": 0.020739746977568207, "soma(0.5).TC_HH.gna_max": 0.02269606766181539, "soma(0.5).TC_HH.vtraub": -32.98651583739557, "soma(0.5).TC_HH.vtraub2": -25.07785314890304, "soma(0.5).SK_E2.gSK_E2bar": 3.423970055827369e-05, "soma(0.5).SK_E2.zTau": 68.08673513054174, "soma(0.5).TC_iT_Des98.shift": 17.107592879594232, "soma(0.5).TC_iT_Des98.actshift": -8.342924459360702, "soma(0.5).TC_iT_Des98.pcabar": 3.4216086421734742e-06, "soma(0.5).TC_ih_Bud97.gh_max": 2.261930864860092e-06, "soma(0.5).TC_ih_Bud97.e_h": -32.31327073446866, "soma(0.5).TC_Nap_Et2.gNap_Et2bar": 3.683674259791015e-06, "soma(0.5).TC_cad.taur": 13.440171475810406, "soma(0.5).TC_cad.gamma": 0.0011511790687703844, "soma(0.5).TC_iA.gk_max": 5.579145144149066e-06, "soma(0.5).TC_iL.pcabar": 6.537837387017405e-06, "soma.cao": 3.49560836899275, "soma.ena": 55.94894427921433, "axon.ena": 55.94894427921433, "soma.ek": -94.04263651727248, "axon.ek": -94.04263651727248, "axon.diam": 2.608121133851941, "axon.L": 354.2968531870472, "axon(0.5).TC_HH.gk_max": 5.540199505667222e-07, "axon(0.5).TC_HH.gna_max": 0.007001179097565687, "axon(0.5).TC_HH.vtraub": 13.849372978978579, "axon(0.5).TC_HH.vtraub2": -31.52555198678995, "axon.Ra": 61.52260292693428, "soma.Ra": 61.52260292693428}, "fitness": 12.539400529882865, "target": 0, "evaluation": "-3B4F91EFFA80B746", "src": 0, "selection": 21, "id": 10, "init": {"soma.v": -61.24660305712936, "axon.v": -61.24660305712933}, "gsynmin": [0.14644000000000001, 0.13152, 0.11811999999999999, 0.10712, 0.09824000000000001, 0.09092, 0.08484, 0.07972, 0.07532000000000001, 0.07148000000000002, 0.06812, 0.06512000000000001, 0.062439999999999996, 0.060039999999999996, 0.057839999999999996, 0.05584, 0.054000000000000006, 0.052320000000000005, 0.050760000000000007, 0.049280000000000004, 0.047920000000000004, 0.04664, 0.04548, 0.04432, 0.04328, 0.04228, 0.04132, 0.04044, 0.039560000000000005, 0.03876, 0.038000000000000006, 0.03724, 0.03656, 0.03588, 0.0352, 0.034600000000000006, 0.034, 0.0334, 0.03288, 0.03232, 0.0318]},
		{"parameters": {"soma.L": 117.72770997792807, "soma(0.5).pas.e": -64.32875826249308, "soma(0.5).pas.g": 6.567993685056298e-06, "soma(0.5).TC_HH.gk_max": 0.017318779031063554, "soma(0.5).TC_HH.gna_max": 0.026306806284900626, "soma(0.5).TC_HH.vtraub": -32.50172183394153, "soma(0.5).TC_HH.vtraub2": -24.85310488105303, "soma(0.5).SK_E2.gSK_E2bar": 3.2893528028878595e-05, "soma(0.5).SK_E2.zTau": 441.4633521384998, "soma(0.5).TC_iT_Des98.shift": 17.310956429064625, "soma(0.5).TC_iT_Des98.actshift": -3.7549151306069803, "soma(0.5).TC_iT_Des98.pcabar": 3.1704270015661735e-06, "soma(0.5).TC_ih_Bud97.gh_max": 2.2320359371744212e-06, "soma(0.5).TC_ih_Bud97.e_h": -22.91318988957351, "soma(0.5).TC_Nap_Et2.gNap_Et2bar": 3.6698944477806735e-06, "soma(0.5).TC_cad.taur": 12.771842275955622, "soma(0.5).TC_cad.gamma": 0.0002560784534300473, "soma(0.5).TC_iA.gk_max": 0.00011682885570932892, "soma(0.5).TC_iL.pcabar": 6.570396772143417e-06, "soma.cao": 3.494639071080875, "soma.ena": 58.96193166379501, "axon.ena": 58.96193166379501, "soma.ek": -97.67975218906253, "axon.ek": -97.67975218906253, "axon.diam": 2.6152426247700795, "axon.L": 234.91783216781272, "axon(0.5).TC_HH.gk_max": 2.6699532777915162e-05, "axon(0.5).TC_HH.gna_max": 1.1366555428529066e-06, "axon(0.5).TC_HH.vtraub": -43.504196715758084, "axon(0.5).TC_HH.vtraub2": -0.5734410962995664, "axon.Ra": 115.1351214075743, "soma.Ra": 115.1351214075743}, "fitness": 12.758912809628065, "target": 0, "evaluation": "-3B4F91EFFA80B746", "src": 0, "selection": 23, "id": 11, "init": {"soma.v": -62.02101467369993, "axon.v": -62.02101467369927}, "gsynmin": [0.14732, 0.13076, 0.11675999999999999, 0.10564, 0.09684, 0.08972, 0.08380000000000001, 0.07888, 0.07464000000000001, 0.07096000000000001, 0.06772, 0.06488, 0.06232, 0.06, 0.057879999999999994, 0.05596, 0.054200000000000005, 0.05256, 0.05108, 0.049640000000000004, 0.04836, 0.04712, 0.04596, 0.044879999999999996, 0.04384, 0.042839999999999996, 0.04192, 0.04104, 0.0402, 0.039400000000000004, 0.03864, 0.03792, 0.03724, 0.03656, 0.03592000000000001, 0.035320000000000004, 0.03472, 0.034120000000000004, 0.033600000000000005, 0.03304, 0.03256]},
		{"parameters": {"soma.L": 105.56903697110103, "soma(0.5).pas.e": -60.57978038356725, "soma(0.5).pas.g": 6.631781063395595e-06, "soma(0.5).TC_HH.gk_max": 0.026722754747205098, "soma(0.5).TC_HH.gna_max": 0.014484149081875567, "soma(0.5).TC_HH.vtraub": -33.82579251218481, "soma(0.5).TC_HH.vtraub2": -28.132259152512656, "soma(0.5).SK_E2.gSK_E2bar": 7.066869847947769e-05, "soma(0.5).SK_E2.zTau": 25.808979582557644, "soma(0.5).TC_iT_Des98.shift": 8.64961109530261, "soma(0.5).TC_iT_Des98.actshift": -0.042478939726011244, "soma(0.5).TC_iT_Des98.pcabar": 2.2872436739123703e-06, "soma(0.5).TC_ih_Bud97.gh_max": 1.2790672252031888e-06, "soma(0.5).TC_ih_Bud97.e_h": -32.04508973488421, "soma(0.5).TC_Nap_Et2.gNap_Et2bar": 2.4125025740068216e-06, "soma(0.5).TC_cad.taur": 13.268680850508822, "soma(0.5).TC_cad.gamma": 9.825678669837413e-05, "soma(0.5).TC_iA.gk_max": 8.590035833310646e-06, "soma(0.5).TC_iL.pcabar": 6.02059367406462e-06, "soma.cao": 3.9864286928879373, "soma.ena": 47.985364439076534, "axon.ena": 47.985364439076534, "soma.ek": -93.7711049926822, "axon.ek": -93.7711049926822, "axon.diam": 2.1460137547578166, "axon.L": 418.7139533160523, "axon(0.5).TC_HH.gk_max": 0.000491551396981503, "axon(0.5).TC_HH.gna_max": 1.8228530202120295e-05, "axon(0.5).TC_HH.vtraub": 13.237725969158465, "axon(0.5).TC_HH.vtraub2": -31.018240272837353, "axon.Ra": 26.28258050316836, "soma.Ra": 26.28258050316836}, "fitness": [0.0, 0.0, 0.0, 0.0, 0.0, 0.0, 0.0, 0.0, 0.0, 0.0, 0.0, 0.0, 1.0, 1.0, 1.0, 1.0, 0.0, 1.0, 0.0, 0.0, 1.0, 1.0, 3.0, 283.50934874418454, 189.12336931527946, 162.73279733996867, 83.40679958358908, 67.88825071652526, 47.32343705490503, 33.80837890699864, 21.550002047412136, 10.233861420374192, 9.322971565554129, 3.5770442606346253, 26.233783284755596, 45.00242634621862, 66.0500141791149, 49.596808774449606, 67.79506395804584, 59.170824864892744, 85.78589527556238, 73.31850319454917, 113.80096905742762, 144.12571087130422, 117.99843952337699, 148.54548598892214], "target": 0, "evaluation": "-3B4F91EFFA80B746", "src": 1, "selection": 0, "id": 12, "init": {"soma.v": -58.16032560479386, "axon.v": -58.16032560479386}, "gsynmin": [0.14120000000000002, 0.1328, 0.12308, 0.1134, 0.10464, 0.09696, 0.09032, 0.08460000000000001, 0.07964, 0.07528000000000001, 0.07140000000000002, 0.068, 0.06492, 0.06216, 0.05968, 0.0574, 0.05528, 0.053360000000000005, 0.05160000000000001, 0.049960000000000004, 0.04844, 0.047, 0.04568, 0.04443999999999999, 0.043239999999999994, 0.04212, 0.04108, 0.04012, 0.03916, 0.03828, 0.03744, 0.036640000000000006, 0.03588, 0.035120000000000005, 0.03444, 0.033760000000000005, 0.033120000000000004, 0.03252, 0.031920000000000004, 0.03136, 0.0308]},
		{"parameters": {"soma.L": 104.01683175113817, "soma(0.5).pas.e": -60.17950274113437, "soma(0.5).pas.g": 6.595547799147712e-06, "soma(0.5).TC_HH.gk_max": 0.028330288313909813, "soma(0.5).TC_HH.gna_max": 0.012044204593585586, "soma(0.5).TC_HH.vtraub": -32.590506642917596, "soma(0.5).TC_HH.vtraub2": -27.88411077991045, "soma(0.5).SK_E2.gSK_E2bar": 7.004803630670283e-05, "soma(0.5).SK_E2.zTau": 366.3990409823688, "soma(0.5).TC_iT_Des98.shift": 2.482595674338267, "soma(0.5).TC_iT_Des98.actshift": 2.221179742720615, "soma(0.5).TC_iT_Des98.pcabar": 2.0355697074323247e-06, "soma(0.5).TC_ih_Bud97.gh_max": 6.995703577750417e-06, "soma(0.5).TC_ih_Bud97.e_h": -33.208222876379395, "soma(0.5).TC_Nap_Et2.gNap_Et2bar": 2.1932733282894126e-06, "soma(0.5).TC_cad.taur": 13.282124204506614, "soma(0.5).TC_cad.gamma": 0.0011814294622534646, "soma(0.5).TC_iA.gk_max": 1.2185957537868834e-05, "soma(0.5).TC_iL.pcabar": 9.377423704728914e-06, "soma.cao": 5.487845874854184, "soma.ena": 54.76530303384422, "axon.ena": 54.76530303384422, "soma.ek": -91.34860752712801, "axon.ek": -91.34860752712801, "axon.diam": 2.8143990229182188, "axon.L": 451.7923748973041, "axon(0.5).TC_HH.gk_max": 0.03944046682683676, "axon(0.5).TC_HH.gna_max": 0.002431205073371488, "axon(0.5).TC_HH.vtraub": 18.498327119450124, "axon(0.5).TC_HH.vtraub2": -25.159029441423613, "axon.Ra": 25.698434379663077, "soma.Ra": 25.698434379663077}, "fitness": [0.0, 0.0, 0.0, 0.0, 0.0, 0.0, 0.0, 0.0, 0.0, 0.0, 0.0, 1.0, 0.0, 1.0, 1.0, 1.0, 1.0, 1.0, 1.0, 1.0, 0.0, 0.0, 2.0, 404.2685984530908, 281.9794868472417, 238.7556093926333, 82.82784453433769, 67.42030178526228, 44.416530612643946, 29.085975299228327, 18.192650753201118, 8.222171020703808, 4.792122103251406, 6.683378676464894, 22.960087184373034, 51.709853891673546, 78.53050223760033, 61.25841059595017, 70.79289097303105, 97.47896264007574, 98.5677402998899, 112.36817602657844, 129.9439706422182, 193.3410795293246, 128.9267842408798, 147.40751893592616], "target": 0, "evaluation": "-3B4F91EFFA80B746", "src": 1, "selection": 3, "id": 13, "init": {"soma.v": -55.90603747764645, "axon.v": -55.90603747764649}, "gsynmin": [0.12928, 0.11851999999999999, 0.10832, 0.09928000000000001, 0.09148, 0.08484, 0.07908000000000001, 0.07412, 0.0698, 0.066, 0.06259999999999999, 0.0596, 0.05688, 0.05444, 0.05224, 0.0502, 0.04832, 0.0466, 0.04504, 0.04356, 0.042159999999999996, 0.04088, 0.03968, 0.038560000000000004, 0.037520000000000005, 0.036520000000000004, 0.03556000000000001, 0.03468, 0.03384, 0.03304, 0.032279999999999996, 0.031560000000000005, 0.03088, 0.030199999999999998, 0.029560000000000003, 0.02896, 0.0284, 0.02784, 0.02732, 0.0268, 0.02632]},
		{"parameters": {"soma.L": 117.54997965092156, "soma(0.5).pas.e": -62.99531464061026, "soma(0.5).pas.g": 6.56890600222918e-06, "soma(0.5).TC_HH.gk_max": 0.018652455757571625, "soma(0.5).TC_HH.gna_max": 0.01067719522416622, "soma(0.5).TC_HH.vtraub": -27.05881852577112, "soma(0.5).TC_HH.vtraub2": -24.035102635465865, "soma(0.5).SK_E2.gSK_E2bar": 2.8434527072255882e-05, "soma(0.5).SK_E2.zTau": 422.675068905582, "soma(0.5).TC_iT_Des98.shift": -7.679209553035669, "soma(0.5).TC_iT_Des98.actshift": 3.1211251175368724, "soma(0.5).TC_iT_Des98.pcabar": 3.089628834969503e-06, "soma(0.5).TC_ih_Bud97.gh_max": 1.7298180865308263e-06, "soma(0.5).TC_ih_Bud97.e_h": -9.777063446608523, "soma(0.5).TC_Nap_Et2.gNap_Et2bar": 2.4742974249042112e-06, "soma(0.5).TC_cad.taur": 14.550842605441535, "soma(0.5).TC_cad.gamma": 0.0006429262700682378, "soma(0.5).TC_iA.gk_max": 1.1710328289866323e-05, "soma(0.5).TC_iL.pcabar": 6.859702470758384e-06, "soma.cao": 3.4953896422356907, "soma.ena": 54.60255238632714, "axon.ena": 54.60255238632714, "soma.ek": -90.01795666433584, "axon.ek": -90.01795666433584, "axon.diam": 2.614265960094329, "axon.L": 464.4707602442754, "axon(0.5).TC_HH.gk_max": 6.842007712244549e-05, "axon(0.5).TC_HH.gna_max": 0.0003583831326200779, "axon(0.5).TC_HH.vtraub": -21.424954456155696, "axon(0.5).TC_HH.vtraub2": -17.209669207133633, "axon.Ra": 74.34213579166789, "soma.Ra": 74.34213579166789}, "fitness": [0.0, 0.0, 0.0, 0.0, 0.0, 0.0, 0.0, 0.0, 0.0, 0.0, 0.0, 0.0, 1.0, 1.0, 2.0, 1.0, 0.0, 1.0, 0.0, 0.0, 1.0, 1.0, 3.0, 311.465271335485, 211.38307267366648, 188.1747267989271, 83.63587121866905, 68.4237123628863, 46.94567764969028, 33.84477953837945, 22.220087900062996, 12.361545241302814, 14.422969991071799, 8.909835595486093, 11.5336134265223, 63.403762404416206, 67.91614170715579, 101.51909548535885, 65.22785766145371, 75.25711620880003, 96.6331668889537, 110.30517223030074, 84.5135570565485, 118.58714116312404, 97.6362719969793, 113.04921189936368], "target": 0, "evaluation": "-3B4F91EFFA80B746", "src": 1, "selection": 5, "id": 14, "init": {"soma.v": -58.56616969291152, "axon.v": -58.56616969291143}, "gsynmin": [0.18264, 0.1642, 0.14804, 0.13440000000000002, 0.12304, 0.11356, 0.10556, 0.09872, 0.09283999999999999, 0.08771999999999999, 0.08320000000000001, 0.0792, 0.07564000000000001, 0.07244, 0.06952000000000001, 0.06688, 0.06448, 0.06224, 0.0602, 0.05832, 0.05656, 0.054920000000000004, 0.053360000000000005, 0.05192000000000001, 0.05056, 0.049280000000000004, 0.04808, 0.04696, 0.04584, 0.04484, 0.04384, 0.04292, 0.042039999999999994, 0.0412, 0.04036, 0.0396, 0.03884, 0.038160000000000006, 0.03748, 0.036800000000000006, 0.036160000000000005]},
		{"parameters": {"soma.L": 101.88030153422734, "soma(0.5).pas.e": -63.80549541784563, "soma(0.5).pas.g": 6.70894621821394e-06, "soma(0.5).TC_HH.gk_max": 0.02374948268911162, "soma(0.5).TC_HH.gna_max": 0.014225728135518537, "soma(0.5).TC_HH.vtraub": -33.414078797683224, "soma(0.5).TC_HH.vtraub2": -26.366254811789354, "soma(0.5).SK_E2.gSK_E2bar": 4.235380947127109e-05, "soma(0.5).SK_E2.zTau": 308.38010182885836, "soma(0.5).TC_iT_Des98.shift": 12.801208903114954, "soma(0.5).TC_iT_Des98.actshift": 4.26987908490662, "soma(0.5).TC_iT_Des98.pcabar": 1.0404259490914118e-06, "soma(0.5).TC_ih_Bud97.gh_max": 4.951979097656323e-06, "soma(0.5).TC_ih_Bud97.e_h": -28.388381461900092, "soma(0.5).TC_Nap_Et2.gNap_Et2bar": 2.837651837097263e-06, "soma(0.5).TC_cad.taur": 11.107939939381158, "soma(0.5).TC_cad.gamma": 0.00025014134702178897, "soma(0.5).TC_iA.gk_max": 2.1449263201668838e-07, "soma(0.5).TC_iL.pcabar": 6.230748508395404e-06, "soma.cao": 3.740576486339359, "soma.ena": 50.889948544069014, "axon.ena": 50.889948544069014, "soma.ek": -97.71296342646298, "axon.ek": -97.71296342646298, "axon.diam": 1.8689259540151102, "axon.L": 353.5562700224872, "axon(0.5).TC_HH.gk_max": 0.00021906835876303086, "axon(0.5).TC_HH.gna_max": 3.104987597691402e-06, "axon(0.5).TC_HH.vtraub": -19.774283042057448, "axon(0.5).TC_HH.vtraub2": -12.345953613945179, "axon.Ra": 53.05560962997187, "soma.Ra": 53.05560962997187}, "fitness": [0.0, 0.0, 0.0, 0.0, 0.0, 0.0, 0.0, 0.0, 0.0, 0.0, 0.0, 0.0, 1.0, 1.0, 1.0, 1.0, 0.0, 0.0, 0.0, 1.0, 2.0, 2.0, 4.0, 291.93336786486077, 194.19976595689005, 171.36195447769614, 60.536266749473505, 49.80993654430311, 34.36779902445484, 28.86494900450535, 21.703741153521996, 16.693097345519984, 23.75787636585174, 15.499984782029266, 22.10410219898025, 47.82814812523798, 68.24364989785244, 45.97704763863774, 100.85822178728787, 87.19613740870487, 60.60668319349328, 115.00097993360313, 91.172190666009, 122.10047266481632, 105.57307661620281, 140.53396080400563], "target": 0, "evaluation": "-3B4F91EFFA80B746", "src": 1, "selection": 10, "id": 15, "init": {"soma.v": -59.902046623205884, "axon.v": -59.902046623205834}, "gsynmin": [0.13984000000000002, 0.13128, 0.12152, 0.11191999999999999, 0.10328, 0.09576, 0.08932, 0.08376, 0.07892, 0.07468000000000001, 0.07096000000000001, 0.06768, 0.06472, 0.06204, 0.05964, 0.0574, 0.055400000000000005, 0.05356, 0.051840000000000004, 0.05024, 0.048760000000000005, 0.0474, 0.04612, 0.044879999999999996, 0.04376, 0.042679999999999996, 0.041679999999999995, 0.04072, 0.0398, 0.03896, 0.03812000000000001, 0.037360000000000004, 0.03660000000000001, 0.03588, 0.0352, 0.03456, 0.033920000000000006, 0.03332, 0.03272, 0.0322, 0.03164]},
		{"parameters": {"soma.L": 101.37811741954032, "soma(0.5).pas.e": -60.22830900507572, "soma(0.5).pas.g": 6.794699151768774e-06, "soma(0.5).TC_HH.gk_max": 0.02475712799274532, "soma(0.5).TC_HH.gna_max": 0.012980059654883122, "soma(0.5).TC_HH.vtraub": -33.51696456146418, "soma(0.5).TC_HH.vtraub2": -27.96841987152743, "soma(0.5).SK_E2.gSK_E2bar": 7.019813349882008e-05, "soma(0.5).SK_E2.zTau": 442.5076208645714, "soma(0.5).TC_iT_Des98.shift": 1.5457708630871223, "soma(0.5).TC_iT_Des98.actshift": 17.394802377323174, "soma(0.5).TC_iT_Des98.pcabar": 5.8299383472462e-07, "soma(0.5).TC_ih_Bud97.gh_max": 4.55668393127364e-06, "soma(0.5).TC_ih_Bud97.e_h": -30.0316851540417, "soma(0.5).TC_Nap_Et2.gNap_Et2bar": 2.2389575072473347e-06, "soma(0.5).TC_cad.taur": 10.005865227932741, "soma(0.5).TC_cad.gamma": 0.00019124811639103728, "soma(0.5).TC_iA.gk_max": 8.40951324116368e-05, "soma(0.5).TC_iL.pcabar": 7.069967405266474e-06, "soma.cao": 3.402762945175203, "soma.ena": 62.31927803947838, "axon.ena": 62.31927803947838, "soma.ek": -97.98681365987662, "axon.ek": -97.98681365987662, "axon.diam": 1.970486702079937, "axon.L": 370.60783695278167, "axon(0.5).TC_HH.gk_max": 0.004264743419726468, "axon(0.5).TC_HH.gna_max": 4.409770104144505e-06, "axon(0.5).TC_HH.vtraub": -19.701758615544453, "axon(0.5).TC_HH.vtraub2": -15.781300872582097, "axon.Ra": 36.003576300221354, "soma.Ra": 36.003576300221354}, "fitness": [0.0, 0.0, 0.0, 0.0, 0.0, 0.0, 0.0, 0.0, 0.0, 0.0, 0.0, 1.0, 1.0, 1.0, 2.0, 1.0, 1.0, 1.0, 1.0, 1.0, 0.0, 0.0, 2.0, 321.5883165515787, 218.8237171934291, 192.05764948034064, 59.89046053276342, 63.09735600036466, 51.97475739280699, 32.453866155549534, 15.144851448389863, 5.624543242964565, 7.0348559231171, 5.136220915153553, 23.999246839245767, 57.12693985610174, 67.98382994095795, 75.95868891619013, 66.67779611655824, 85.4298829226006, 141.72119308448146, 112.25547931400475, 124.39712580114684, 166.8696786372989, 134.52014103839224, 153.48349313587482], "target": 0, "evaluation": "-3B4F91EFFA80B746", "src": 1, "selection": 12, "id": 16, "init": {"soma.v": -57.47419811864095, "axon.v": -57.47419811864092}, "gsynmin": [0.12984, 0.121, 0.11144, 0.10236, 0.09432, 0.08736, 0.0814, 0.07628000000000001, 0.0718, 0.06788000000000001, 0.06444, 0.06136, 0.0586, 0.05608, 0.053840000000000006, 0.051800000000000006, 0.04988, 0.04816, 0.04656, 0.045079999999999995, 0.04368, 0.0424, 0.0412, 0.04004, 0.039, 0.038000000000000006, 0.037040000000000003, 0.036120000000000006, 0.035280000000000006, 0.034480000000000004, 0.03372000000000001, 0.03296, 0.032279999999999996, 0.0316, 0.03096, 0.030359999999999998, 0.02976, 0.0292, 0.02868, 0.02816, 0.02768]},
		{"parameters": {"soma.L": 122.2739993860188, "soma(0.5).pas.e": -61.13978930273193, "soma(0.5).pas.g": 6.548451630977652e-06, "soma(0.5).TC_HH.gk_max": 0.023526996892585358, "soma(0.5).TC_HH.gna_max": 0.013497702468971296, "soma(0.5).TC_HH.vtraub": -38.14825544677063, "soma(0.5).TC_HH.vtraub2": -25.884205915852803, "soma(0.5).SK_E2.gSK_E2bar": 6.53496774626992e-05, "soma(0.5).SK_E2.zTau": 225.88736039364895, "soma(0.5).TC_iT_Des98.shift": -12.10419735072793, "soma(0.5).TC_iT_Des98.actshift": -4.113089511457094, "soma(0.5).TC_iT_Des98.pcabar": 1.7468032906581669e-06, "soma(0.5).TC_ih_Bud97.gh_max": 8.231777634137737e-06, "soma(0.5).TC_ih_Bud97.e_h": -33.815347527266596, "soma(0.5).TC_Nap_Et2.gNap_Et2bar": 2.5146893482086654e-06, "soma(0.5).TC_cad.taur": 19.48149259642113, "soma(0.5).TC_cad.gamma": 0.0033257625290377124, "soma(0.5).TC_iA.gk_max": 3.1248291516539023e-06, "soma(0.5).TC_iL.pcabar": 8.542414355924533e-06, "soma.cao": 3.4334980541046436, "soma.ena": 55.1608868563069, "axon.ena": 55.1608868563069, "soma.ek": -104.11689893941465, "axon.ek": -104.11689893941465, "axon.diam": 3.289767262388123, "axon.L": 145.2131607573072, "axon(0.5).TC_HH.gk_max": 1.8534494949458123e-06, "axon(0.5).TC_HH.gna_max": 5.005090860668495e-05, "axon(0.5).TC_HH.vtraub": -37.31742945432774, "axon(0.5).TC_HH.vtraub2": -32.613244500766235, "axon.Ra": 85.09366272432474, "soma.Ra": 85.09366272432474}, "fitness": [0.0, 0.0, 0.0, 0.0, 0.0, 0.0, 0.0, 0.0, 0.0, 0.0, 0.0, 1.0, 0.0, 0.0, 1.0, 0.0, 0.0, 0.0, 0.0, 1.0, 2.0, 2.0, 4.0, 476.0534368479926, 339.98857925154147, 290.803003993947, 111.02027084655785, 89.68734676744472, 56.631617469993955, 36.304749145345156, 21.069347022484603, 9.842299832951312, 7.004208486998714, 8.849771589064753, 16.799602055540092, 41.29496198359521, 41.768931037597675, 77.39379318085103, 69.56546334633245, 101.31837582962324, 106.52290008715609, 141.82816274111534, 127.57444673067405, 155.79481820965592, 168.0030206019443, 189.68899306133753], "target": 0, "evaluation": "-3B4F91EFFA80B746", "src": 1, "selection": 14, "id": 17, "init": {"soma.v": -56.39650109111964, "axon.v": -56.396501091115596}, "gsynmin": [0.11055999999999999, 0.1052, 0.09912000000000001, 0.09287999999999999, 0.08692, 0.08148000000000001, 0.07656, 0.07220000000000001, 0.06832, 0.06484, 0.061720000000000004, 0.05892, 0.05636, 0.054040000000000005, 0.05192000000000001, 0.05, 0.0482, 0.04652, 0.045, 0.04356, 0.04224, 0.04096, 0.0398, 0.03868, 0.037680000000000005, 0.036680000000000004, 0.03576000000000001, 0.03488, 0.03404, 0.03324, 0.03248, 0.0318, 0.031080000000000003, 0.030440000000000002, 0.0298, 0.0292, 0.02864, 0.02808, 0.02756, 0.02704, 0.02656]},
		{"parameters": {"soma.L": 119.85870169724035, "soma(0.5).pas.e": -60.20345347610096, "soma(0.5).pas.g": 6.565364913948158e-06, "soma(0.5).TC_HH.gk_max": 0.04645987440034019, "soma(0.5).TC_HH.gna_max": 0.009669760286567908, "soma(0.5).TC_HH.vtraub": -32.149316849728585, "soma(0.5).TC_HH.vtraub2": -25.91606867258644, "soma(0.5).SK_E2.gSK_E2bar": 6.547519396244823e-05, "soma(0.5).SK_E2.zTau": 333.09666964826107, "soma(0.5).TC_iT_Des98.shift": 9.883282343965867, "soma(0.5).TC_iT_Des98.actshift": -6.058061510007638, "soma(0.5).TC_iT_Des98.pcabar": 6.188343661204615e-07, "soma(0.5).TC_ih_Bud97.gh_max": 4.720681657586702e-06, "soma(0.5).TC_ih_Bud97.e_h": -20.549813673857493, "soma(0.5).TC_Nap_Et2.gNap_Et2bar": 2.4158870450888266e-06, "soma(0.5).TC_cad.taur": 20.410834997688816, "soma(0.5).TC_cad.gamma": 0.020344830955821062, "soma(0.5).TC_iA.gk_max": 4.103049863360497e-05, "soma(0.5).TC_iL.pcabar": 9.849584026191744e-06, "soma.cao": 1.828448915598854, "soma.ena": 43.31831160006938, "axon.ena": 43.31831160006938, "soma.ek": -109.74945394061476, "axon.ek": -109.74945394061476, "axon.diam": 1.9998450273453636, "axon.L": 294.7219820056476, "axon(0.5).TC_HH.gk_max": 0.2161167322465776, "axon(0.5).TC_HH.gna_max": 0.00010568946676012042, "axon(0.5).TC_HH.vtraub": 1.1680633627859578, "axon(0.5).TC_HH.vtraub2": -5.275059515578798, "axon.Ra": 73.46915716845527, "soma.Ra": 73.46915716845527}, "fitness": [0.0, 0.0, 0.0, 0.0, 0.0, 0.0, 0.0, 0.0, 0.0, 0.0, 0.0, 1.0, 1.0, 1.0, 2.0, 1.0, 1.0, 2.0, 2.0, 1.0, 0.0, 1.0, 1.0, 411.69566503416814, 289.18834378179037, 252.52901296018578, 95.42720360271791, 76.85005012320319, 50.08220964983617, 31.706516784975328, 16.743866448949994, 5.951349006008147, 5.670604963654726, 4.162547107943249, 23.53869092767075, 45.11466980759394, 54.96170220886979, 69.2803786046855, 64.41023755286899, 74.25164096256202, 81.67053919379154, 143.14884326298665, 81.72459318263537, 91.28150403616307, 138.28406418651332, 161.67504596523685], "target": 0, "evaluation": "-3B4F91EFFA80B746", "src": 1, "selection": 15, "id": 18, "init": {"soma.v": -56.78253430969555, "axon.v": -56.78253430969551}, "gsynmin": [0.13928000000000001, 0.1276, 0.11671999999999999, 0.1072, 0.09896, 0.09188, 0.08579999999999999, 0.08052, 0.07592000000000002, 0.07188000000000001, 0.06824000000000001, 0.06504, 0.06216, 0.059519999999999997, 0.057120000000000004, 0.05496, 0.05296000000000001, 0.051120000000000006, 0.0494, 0.0478, 0.04632, 0.04496, 0.04368, 0.04244, 0.04132, 0.04024, 0.03924, 0.03828, 0.037360000000000004, 0.036480000000000005, 0.035640000000000005, 0.03488, 0.034120000000000004, 0.0334, 0.03272, 0.03208, 0.03144, 0.03084, 0.03028, 0.02972, 0.02916]},
		{"parameters": {"soma.L": 118.7826733956385, "soma(0.5).pas.e": -61.914843243799254, "soma(0.5).pas.g": 6.389221290579971e-06, "soma(0.5).TC_HH.gk_max": 0.017894437260580407, "soma(0.5).TC_HH.gna_max": 0.01998401492780187, "soma(0.5).TC_HH.vtraub": -32.91560323084558, "soma(0.5).TC_HH.vtraub2": -24.67486534888058, "soma(0.5).SK_E2.gSK_E2bar": 0.0008203772614248299, "soma(0.5).SK_E2.zTau": 316.3997109013247, "soma(0.5).TC_iT_Des98.shift": 0.9176233394994284, "soma(0.5).TC_iT_Des98.actshift": -5.092097192335567, "soma(0.5).TC_iT_Des98.pcabar": 3.356788031549017e-06, "soma(0.5).TC_ih_Bud97.gh_max": 1.1152155393598956e-05, "soma(0.5).TC_ih_Bud97.e_h": -31.106348358673905, "soma(0.5).TC_Nap_Et2.gNap_Et2bar": 2.420427397922922e-06, "soma(0.5).TC_cad.taur": 23.379787560365838, "soma(0.5).TC_cad.gamma": 0.0005869504067926609, "soma(0.5).TC_iA.gk_max": 3.313681572491274e-06, "soma(0.5).TC_iL.pcabar": 6.640356598120583e-06, "soma.cao": 4.708645415936431, "soma.ena": 52.35537229404708, "axon.ena": 52.35537229404708, "soma.ek": -97.02295749878292, "axon.ek": -97.02295749878292, "axon.diam": 1.1999822167970144, "axon.L": 657.9484668655025, "axon(0.5).TC_HH.gk_max": 0.6892016248669813, "axon(0.5).TC_HH.gna_max": 0.3112091320409881, "axon(0.5).TC_HH.vtraub": -31.430393681253825, "axon(0.5).TC_HH.vtraub2": -12.66803327216958, "axon.Ra": 33.29643810728087, "soma.Ra": 33.29643810728087}, "fitness": [0.0, 0.0, 0.0, 0.0, 0.0, 0.0, 0.0, 0.0, 0.0, 0.0, 0.0, 0.0, 1.0, 2.0, 2.0, 2.0, 1.0, 1.0, 1.0, 0.0, 1.0, 0.0, 3.0, 489.2075434672249, 347.64708983718344, 301.17280002659317, 111.57977171855178, 85.86613883897459, 54.79702794313149, 32.57652871108167, 15.621811584711885, 4.834315707574493, 4.783677279750285, 3.818211788245102, 9.902644353203018, 45.516365784408286, 65.82324719337065, 56.45798196283872, 84.09636195118583, 76.1770448587677, 82.88424575285144, 102.89974078379309, 101.92946044720189, 121.33297071377582, 148.30046099109936, 145.67717145254437], "target": 0, "evaluation": "-3B4F91EFFA80B746", "src": 1, "selection": 20, "id": 19, "init": {"soma.v": -56.367946888942484, "axon.v": -56.36794688095081}, "gsynmin": [0.16920000000000002, 0.16612000000000002, 0.16008, 0.14464000000000002, 0.12872, 0.11732, 0.10819999999999999, 0.1006, 0.09416, 0.08855999999999999, 0.08372, 0.07944000000000001, 0.07560000000000001, 0.07220000000000001, 0.06912000000000001, 0.06632, 0.06376, 0.061399999999999996, 0.059239999999999994, 0.05728, 0.05544, 0.053720000000000004, 0.05212000000000001, 0.050600000000000006, 0.0492, 0.04788, 0.04664, 0.04548, 0.04436, 0.04328, 0.04228, 0.04136, 0.04044, 0.0396, 0.03876, 0.03796000000000001, 0.037200000000000004, 0.036480000000000005, 0.035800000000000005, 0.035160000000000004, 0.03452]},
		{"parameters": {"soma.L": 114.59260479602017, "soma(0.5).pas.e": -63.5201379880007, "soma(0.5).pas.g": 6.607821210549892e-06, "soma(0.5).TC_HH.gk_max": 0.02397500154821198, "soma(0.5).TC_HH.gna_max": 0.02634309232373012, "soma(0.5).TC_HH.vtraub": -31.15245697832852, "soma(0.5).TC_HH.vtraub2": -23.862731280246784, "soma(0.5).SK_E2.gSK_E2bar": 9.501076716920018e-05, "soma(0.5).SK_E2.zTau": 295.4457416283596, "soma(0.5).TC_iT_Des98.shift": -16.94933053494485, "soma(0.5).TC_iT_Des98.actshift": -3.4334641072546237, "soma(0.5).TC_iT_Des98.pcabar": 3.1656002824228424e-06, "soma(0.5).TC_ih_Bud97.gh_max": 2.2891478892787084e-05, "soma(0.5).TC_ih_Bud97.e_h": -31.344919345566247, "soma(0.5).TC_Nap_Et2.gNap_Et2bar": 2.0907650666710996e-06, "soma(0.5).TC_cad.taur": 25.93972911598537, "soma(0.5).TC_cad.gamma": 0.018032517954772558, "soma(0.5).TC_iA.gk_max": 0.00010239264267808044, "soma(0.5).TC_iL.pcabar": 1.4486402066720226e-05, "soma.cao": 3.2953315055263155, "soma.ena": 50.71002343569151, "axon.ena": 50.71002343569151, "soma.ek": -93.62128973254221, "axon.ek": -93.62128973254221, "axon.diam": 2.470116241793685, "axon.L": 411.49529956241895, "axon(0.5).TC_HH.gk_max": 7.808236760367171e-05, "axon(0.5).TC_HH.gna_max": 1.0954768609320289e-05, "axon(0.5).TC_HH.vtraub": -7.100166482965938, "axon(0.5).TC_HH.vtraub2": -8.788434243734622, "axon.Ra": 75.72300979378075, "soma.Ra": 75.72300979378075}, "fitness": [0.0, 0.0, 0.0, 0.0, 0.0, 0.0, 0.0, 0.0, 0.0, 0.0, 0.0, 0.0, 1.0, 1.0, 1.0, 1.0, 0.0, 1.0, 0.0, 0.0, 2.0, 1.0, 4.0, 600.8720034338999, 442.00631025278346, 392.2511522792625, 169.49050835414337, 130.28532844573087, 87.24938718035035, 52.15948231542112, 22.832760691050257, 7.613178497959777, 8.553168828953385, 9.782473687857083, 9.267117815446785, 40.38242369405962, 53.17149713129353, 51.70624013896279, 61.84720280610582, 44.755963675017775, 96.98274721455468, 65.55336599192484, 118.8192125103112, 89.24496065604765, 122.26009274154428, 143.72027387336573], "target": 0, "evaluation": "-3B4F91EFFA80B746", "src": 1, "selection": 21, "id": 20, "init": {"soma.v": -56.542099202766494, "axon.v": -56.54209920276642}, "gsynmin": [0.12064, 0.11263999999999999, 0.10516, 0.09832, 0.09215999999999999, 0.08668000000000001, 0.08176, 0.07736, 0.07344000000000002, 0.06988000000000001, 0.06668, 0.0638, 0.06112, 0.05872, 0.05648, 0.05444, 0.052520000000000004, 0.050760000000000007, 0.049120000000000004, 0.0476, 0.04616, 0.04484, 0.04356, 0.04236, 0.04124, 0.0402, 0.0392, 0.03824, 0.037320000000000006, 0.036480000000000005, 0.035640000000000005, 0.03488, 0.034120000000000004, 0.0334, 0.03272, 0.03208, 0.03144, 0.03084, 0.03028, 0.02972, 0.0292]},
		{"parameters": {"soma.L": 103.68891348630638, "soma(0.5).pas.e": -62.75150774095786, "soma(0.5).pas.g": 7.406771152252481e-06, "soma(0.5).TC_HH.gk_max": 0.017865225011612442, "soma(0.5).TC_HH.gna_max": 0.023612434106921744, "soma(0.5).TC_HH.vtraub": -34.970434019285356, "soma(0.5).TC_HH.vtraub2": -26.489658577412428, "soma(0.5).SK_E2.gSK_E2bar": 3.6358503858989294e-05, "soma(0.5).SK_E2.zTau": 383.13888148990014, "soma(0.5).TC_iT_Des98.shift": 2.5036330752412663, "soma(0.5).TC_iT_Des98.actshift": -3.511086336131221, "soma(0.5).TC_iT_Des98.pcabar": 7.079729550870138e-06, "soma(0.5).TC_ih_Bud97.gh_max": 7.0605905770626845e-06, "soma(0.5).TC_ih_Bud97.e_h": -28.449330169783394, "soma(0.5).TC_Nap_Et2.gNap_Et2bar": 3.1148987494725457e-06, "soma(0.5).TC_cad.taur": 9.326394029411768, "soma(0.5).TC_cad.gamma": 0.0001314786912873057, "soma(0.5).TC_iA.gk_max": 7.674144719445301e-05, "soma(0.5).TC_iL.pcabar": 5.600918363466206e-06, "soma.cao": 3.2311826531617815, "soma.ena": 52.02050423079432, "axon.ena": 52.02050423079432, "soma.ek": -97.6466649083572, "axon.ek": -97.6466649083572, "axon.diam": 2.805696272103642, "axon.L": 417.4792405941082, "axon(0.5).TC_HH.gk_max": 4.7867892689388855e-05, "axon(0.5).TC_HH.gna_max": 3.6068404815077314e-05, "axon(0.5).TC_HH.vtraub": -4.554287445487631, "axon(0.5).TC_HH.vtraub2": -54.3281553270905, "axon.Ra": 35.07362710178041, "soma.Ra": 35.07362710178041}, "fitness": [0.0, 0.0, 0.0, 0.0, 0.0, 0.0, 0.0, 0.0, 0.0, 0.0, 0.0, 0.0, 1.0, 1.0, 2.0, 1.0, 0.0, 0.0, 0.0, 1.0, 2.0, 2.0, 5.0, 375.57762328671527, 258.40639580197785, 228.42775848135315, 81.98165914992103, 64.99190594425603, 42.28274514511293, 29.9307862323338, 17.51620997255514, 10.187179551863656, 16.32040190780153, 13.818104079126451, 13.617233725813975, 45.63278914232301, 52.39350834763731, 67.91527310507183, 73.37523251534556, 82.60945219338124, 64.03956029769036, 112.21980339732504, 102.3683600549361, 144.73834139478095, 122.4754240767824, 130.46709152425444], "target": 0, "evaluation": "-3B4F91EFFA80B746", "src": 1, "selection": 23, "id": 21, "init": {"soma.v": -58.594282075761846, "axon.v": -58.59428214571484}, "gsynmin": [0.14188, 0.13652000000000003, 0.12924000000000002, 0.12075999999999999, 0.11211999999999998, 0.10419999999999999, 0.09716000000000001, 0.09104, 0.08567999999999999, 0.081, 0.07684, 0.07316000000000002, 0.06988000000000001, 0.06692000000000001, 0.06424, 0.0618, 0.05956, 0.05752, 0.055600000000000004, 0.053840000000000006, 0.05224, 0.05072, 0.049280000000000004, 0.04796, 0.04672, 0.04552, 0.044399999999999995, 0.043359999999999996, 0.04236, 0.0414, 0.04052, 0.03964, 0.03884, 0.038040000000000004, 0.03728, 0.03660000000000001, 0.03588, 0.03524, 0.034600000000000006, 0.034, 0.0334]},
		{"parameters": {"soma.L": 74.94714295721931, "soma(0.5).pas.e": -60.57978038356725, "soma(0.5).pas.g": 9.323044959260514e-06, "soma(0.5).TC_HH.gk_max": 0.030436106524796114, "soma(0.5).TC_HH.gna_max": 0.014484149081875567, "soma(0.5).TC_HH.vtraub": -33.82579251218481, "soma(0.5).TC_HH.vtraub2": -28.132259152512656, "soma(0.5).SK_E2.gSK_E2bar": 7.066869847947769e-05, "soma(0.5).SK_E2.zTau": 319.23000302996104, "soma(0.5).TC_iT_Des98.shift": -0.2217103623362533, "soma(0.5).TC_iT_Des98.actshift": -12.302641195902275, "soma(0.5).TC_iT_Des98.pcabar": 7.0983663051013235e-06, "soma(0.5).TC_ih_Bud97.gh_max": 1.2790672252031888e-06, "soma(0.5).TC_ih_Bud97.e_h": -32.04508973488421, "soma(0.5).TC_Nap_Et2.gNap_Et2bar": 2.4125025740068216e-06, "soma(0.5).TC_cad.taur": 13.268680850508822, "soma(0.5).TC_cad.gamma": 9.825678669837413e-05, "soma(0.5).TC_iA.gk_max": 8.590035833310646e-06, "soma(0.5).TC_iL.pcabar": 6.02059367406462e-06, "soma.cao": 3.9864286928879373, "soma.ena": 53.01158762409944, "axon.ena": 53.01158762409944, "soma.ek": -101.39896027867935, "axon.ek": -101.39896027867935, "axon.diam": 2.946424074065096, "axon.L": 162.57408123222032, "axon(0.5).TC_HH.gk_max": 0.000491551396981503, "axon(0.5).TC_HH.gna_max": 1.8228530202120295e-05, "axon(0.5).TC_HH.vtraub": 13.237725969158465, "axon(0.5).TC_HH.vtraub2": -43.375021711762294, "axon.Ra": 23.839781857222313, "soma.Ra": 23.839781857222313}, "fitness": [0.0, 0.0, 0.0, 0.0, 0.0, 0.0, 0.0, 0.0, 0.0, 0.0, 0.0, 0.0, 1.0, 1.0, 2.0, 1.0, 0.0, 1.0, 0.0, 1.0, 2.0, 2.0, 4.0, 179.3850819026578, 110.36175757172184, 104.43960839126639, 57.23231860734923, 46.10717448635263, 33.43935500213146, 27.387488242015166, 19.381632049822457, 13.349832059717567, 17.204847624069995, 10.773483974897438, 9.431807765338892, 55.38551259167232, 59.393728856260466, 71.609842636372, 83.67379736995736, 102.69307327246065, 113.30850860185859, 136.69875679620048, 122.67563144847597, 147.51416847072477, 146.5498596416339, 187.1932576907927], "target": 0, "evaluation": "-3B4F91EFFA80B746", "src": 1, "selection": 26, "id": 22, "init": {"soma.v": -58.99008027809596, "axon.v": -58.990080278114185}, "gsynmin": [0.11016, 0.1072, 0.10316, 0.09812, 0.09255999999999999, 0.087, 0.08172, 0.07696, 0.07264000000000001, 0.0688, 0.06536, 0.062279999999999995, 0.059519999999999997, 0.057, 0.054720000000000005, 0.052640000000000006, 0.050760000000000007, 0.049, 0.04736, 0.04588, 0.04448, 0.043199999999999995, 0.04196, 0.04084, 0.039760000000000004, 0.03876, 0.0378, 0.03692000000000001, 0.03608, 0.03524, 0.034480000000000004, 0.033760000000000005, 0.03308, 0.0324, 0.031760000000000004, 0.03116, 0.030600000000000002, 0.030039999999999997, 0.02948, 0.02896, 0.028480000000000002]},
		{"parameters": {"soma.L": 105.49813730063896, "soma(0.5).pas.e": -63.282525048483905, "soma(0.5).pas.g": 6.600041325615806e-06, "soma(0.5).TC_HH.gk_max": 0.035885858170756346, "soma(0.5).TC_HH.gna_max": 0.009133099633440403, "soma(0.5).TC_HH.vtraub": -33.28851594866398, "soma(0.5).TC_HH.vtraub2": -26.415730818550777, "soma(0.5).SK_E2.gSK_E2bar": 6.387169536637228e-05, "soma(0.5).SK_E2.zTau": 48.13518850774057, "soma(0.5).TC_iT_Des98.shift": 3.932000139534048, "soma(0.5).TC_iT_Des98.actshift": -14.923241100773405, "soma(0.5).TC_iT_Des98.pcabar": 1.185671654109947e-06, "soma(0.5).TC_ih_Bud97.gh_max": 2.811925862935514e-06, "soma(0.5).TC_ih_Bud97.e_h": -31.835640355990794, "soma(0.5).TC_Nap_Et2.gNap_Et2bar": 2.2669165380409713e-06, "soma(0.5).TC_cad.taur": 15.131086504675537, "soma(0.5).TC_cad.gamma": 0.00023176683933668157, "soma(0.5).TC_iA.gk_max": 3.142554126080825e-06, "soma(0.5).TC_iL.pcabar": 8.270244816886302e-06, "soma.cao": 4.418201442885025, "soma.ena": 55.5997922708587, "axon.ena": 55.5997922708587, "soma.ek": -104.91966388658327, "axon.ek": -104.91966388658327, "axon.diam": 2.290516297348201, "axon.L": 422.14335841511866, "axon(0.5).TC_HH.gk_max": 0.0009504396508483638, "axon(0.5).TC_HH.gna_max": 0.00010810269726909956, "axon(0.5).TC_HH.vtraub": -24.01067765414399, "axon(0.5).TC_HH.vtraub2": -20.879143678225667, "axon.Ra": 29.28603006189195, "soma.Ra": 29.28603006189195}, "fitness": [0.0, 0.0, 0.0, 0.0, 0.0, 0.0, 0.0, 0.0, 0.0, 0.0, 0.0, 0.0, 1.0, 1.0, 2.0, 1.0, 1.0, 1.0, 1.0, 1.0, 1.0, 0.0, 2.0, 260.765795898006, 171.5000608318922, 158.3228307680261, 82.90676113406279, 70.50292369034783, 54.03378844925553, 47.631791474774964, 37.118507810689266, 28.806140971791443, 35.54283865353516, 24.41708327437543, 22.585435397760477, 50.25524517244068, 51.516725752747504, 70.42012609072928, 52.68614269960756, 65.89450215086211, 93.85750938675702, 92.15484517813047, 112.47250817767898, 86.6997825960152, 120.63559857904248, 144.376653283819], "target": 0, "evaluation": "-3B4F91EFFA80B746", "src": 1, "selection": 27, "id": 23, "init": {"soma.v": -60.776286121137474, "axon.v": -60.776286121137446}, "gsynmin": [0.14975999999999998, 0.1388, 0.12764, 0.1174, 0.10844, 0.1008, 0.09424, 0.08855999999999999, 0.08364, 0.07932, 0.07552000000000002, 0.07212, 0.06908, 0.06632, 0.0638, 0.06152, 0.05944, 0.05752, 0.055720000000000006, 0.05408, 0.052520000000000004, 0.05108, 0.04972000000000001, 0.04848, 0.04728, 0.04616, 0.045079999999999995, 0.044079999999999994, 0.04312, 0.0422, 0.04132, 0.04052, 0.039720000000000005, 0.03896, 0.03824, 0.03756, 0.03688, 0.03624, 0.035640000000000005, 0.03504, 0.034480000000000004]},
		{"parameters": {"soma.L": 150.43568945575285, "soma(0.5).pas.e": -59.53830216619293, "soma(0.5).pas.g": 6.379921237702692e-06, "soma(0.5).TC_HH.gk_max": 0.052446458912435635, "soma(0.5).TC_HH.gna_max": 0.007129816516222223, "soma(0.5).TC_HH.vtraub": -33.051089836429334, "soma(0.5).TC_HH.vtraub2": -23.230630820895914, "soma(0.5).SK_E2.gSK_E2bar": 0.000907184273622905, "soma(0.5).SK_E2.zTau": 203.20194083257263, "soma(0.5).TC_iT_Des98.shift": -17.850070519675207, "soma(0.5).TC_iT_Des98.actshift": -1.6329185150140653, "soma(0.5).TC_iT_Des98.pcabar": 3.832183784409332e-06, "soma(0.5).TC_ih_Bud97.gh_max": 6.537366297604196e-07, "soma(0.5).TC_ih_Bud97.e_h": -37.561021491253186, "soma(0.5).TC_Nap_Et2.gNap_Et2bar": 2.067917702330339e-06, "soma(0.5).TC_cad.taur": 17.623441214479136, "soma(0.5).TC_cad.gamma": 0.0005183084959439493, "soma(0.5).TC_iA.gk_max": 5.227534033735964e-07, "soma(0.5).TC_iL.pcabar": 8.966389901170204e-06, "soma.cao": 1.4050133400596347, "soma.ena": 53.496409152935534, "axon.ena": 53.496409152935534, "soma.ek": -97.12417218171643, "axon.ek": -97.12417218171643, "axon.diam": 3.11589620980873, "axon.L": 323.13841078683123, "axon(0.5).TC_HH.gk_max": 3.5254066211760032e-06, "axon(0.5).TC_HH.gna_max": 1.3814730786929085e-06, "axon(0.5).TC_HH.vtraub": -20.411790870307307, "axon(0.5).TC_HH.vtraub2": -10.643073478107684, "axon.Ra": 66.15401441115525, "soma.Ra": 66.15401441115525}, "fitness": [0.0, 0.0, 0.0, 0.0, 0.0, 0.0, 0.0, 0.0, 0.0, 0.0, 0.0, 0.0, 1.0, 1.0, 2.0, 1.0, 1.0, 2.0, 1.0, 1.0, 0.0, 1.0, 2.0, 449.96879030874345, 325.90341156334, 289.57389483777786, 149.1105624322329, 118.93241382504371, 79.28142371855162, 51.00738236563286, 27.724765698974622, 10.587738571544547, 6.714196201732675, 2.996463809491427, 18.6488867954475, 47.18107318805354, 53.07383760817211, 70.95015422200935, 52.33403219145442, 70.2245808317373, 116.38076708858966, 83.89701391494472, 88.05431756761662, 115.42577606803255, 159.93511312244055, 139.03244209520528], "target": 0, "evaluation": "-3B4F91EFFA80B746", "src": 1, "selection": 29, "id": 24, "init": {"soma.v": -57.02954331181154, "axon.v": -57.02954331181151}, "gsynmin": [0.15352, 0.14248000000000002, 0.13224000000000002, 0.12312000000000001, 0.11499999999999999, 0.10788, 0.10156, 0.096, 0.091, 0.08652, 0.08252, 0.07884000000000001, 0.07556000000000002, 0.07252, 0.06976, 0.06720000000000001, 0.06484, 0.06264, 0.06064, 0.05872, 0.056960000000000004, 0.05532, 0.05376, 0.05228, 0.05092000000000001, 0.049600000000000005, 0.04836, 0.0472, 0.046079999999999996, 0.04504, 0.044039999999999996, 0.04307999999999999, 0.042159999999999996, 0.04128, 0.04044, 0.03964, 0.03888, 0.03812000000000001, 0.0374, 0.03672, 0.03608]},
		{"parameters": {"soma.L": 104.01683175113817, "soma(0.5).pas.e": -60.17950274113437, "soma(0.5).pas.g": 6.595547799147712e-06, "soma(0.5).TC_HH.gk_max": 0.028330288313909813, "soma(0.5).TC_HH.gna_max": 0.012044204593585586, "soma(0.5).TC_HH.vtraub": -32.590506642917596, "soma(0.5).TC_HH.vtraub2": -27.88411077991045, "soma(0.5).SK_E2.gSK_E2bar": 7.004803630670283e-05, "soma(0.5).SK_E2.zTau": 366.3990409823688, "soma(0.5).TC_iT_Des98.shift": 2.482595674338267, "soma(0.5).TC_iT_Des98.actshift": 2.221179742720615, "soma(0.5).TC_iT_Des98.pcabar": 2.0355697074323247e-06, "soma(0.5).TC_ih_Bud97.gh_max": 6.995703577750417e-06, "soma(0.5).TC_ih_Bud97.e_h": -33.208222876379395, "soma(0.5).TC_Nap_Et2.gNap_Et2bar": 2.3273439632830946e-06, "soma(0.5).TC_cad.taur": 13.282124204506614, "soma(0.5).TC_cad.gamma": 0.0011814294622534646, "soma(0.5).TC_iA.gk_max": 1.2185957537868834e-05, "soma(0.5).TC_iL.pcabar": 9.377423704728914e-06, "soma.cao": 4.095401238891593, "soma.ena": 57.8354647575171, "axon.ena": 57.8354647575171, "soma.ek": -105.57213069219085, "axon.ek": -105.57213069219085, "axon.diam": 2.7205084593305173, "axon.L": 653.8620895428977, "axon(0.5).TC_HH.gk_max": 0.000350643430236729, "axon(0.5).TC_HH.gna_max": 4.223971004328475e-06, "axon(0.5).TC_HH.vtraub": 18.498327119450124, "axon(0.5).TC_HH.vtraub2": -25.159029441423613, "axon.Ra": 25.698434379663077, "soma.Ra": 25.698434379663077}, "fitness": [0.0, 0.0, 0.0, 0.0, 0.0, 0.0, 0.0, 0.0, 0.0, 0.0, 0.0, 1.0, 0.0, 1.0, 1.0, 1.0, 0.0, 1.0, 1.0, 0.0, 1.0, 0.0, 2.0, 438.8341654369792, 311.89340776088653, 259.77697104364853, 98.54601228716292, 83.31167972328731, 54.67259572539871, 37.88964535763945, 26.347371201500323, 15.282971413614321, 8.53956144126978, 16.478387578491194, 33.03160405161823, 56.48121078083787, 110.59749557277088, 52.205154297019796, 92.6405571100017, 78.86889531002822, 97.67863692517683, 125.73276830939075, 153.6853263253421, 130.8378003630674, 150.62885925914938, 181.063966922033], "target": 0, "evaluation": "-3B4F91EFFA80B746", "src": 1, "selection": 32, "id": 25, "init": {"soma.v": -55.73158484746518, "axon.v": -55.73158484746513}, "gsynmin": [0.13440000000000002, 0.122, 0.11068, 0.10092, 0.09268, 0.08571999999999999, 0.07980000000000001, 0.07472000000000001, 0.07028000000000001, 0.0664, 0.06296, 0.05992, 0.05716, 0.05468, 0.05244, 0.05036, 0.04848, 0.04676, 0.04516, 0.04368, 0.04228, 0.041, 0.0398, 0.03864, 0.0376, 0.03660000000000001, 0.035640000000000005, 0.034760000000000006, 0.03388, 0.03308, 0.03232, 0.0316, 0.030920000000000003, 0.03024, 0.0296, 0.028999999999999998, 0.02844, 0.027880000000000002, 0.02732, 0.026840000000000003, 0.02632]},
		{"parameters": {"soma.L": 107.44881875212042, "soma(0.5).pas.e": -60.05560720995865, "soma(0.5).pas.g": 6.569189937607382e-06, "soma(0.5).TC_HH.gk_max": 0.05115818620843686, "soma(0.5).TC_HH.gna_max": 0.006827237799254436, "soma(0.5).TC_HH.vtraub": -32.50172183394153, "soma(0.5).TC_HH.vtraub2": -26.12056373453968, "soma(0.5).SK_E2.gSK_E2bar": 1.0845552100892336e-07, "soma(0.5).SK_E2.zTau": 311.3351909236055, "soma(0.5).TC_iT_Des98.shift": -1.0621210037893647, "soma(0.5).TC_iT_Des98.actshift": -6.390094972295074, "soma(0.5).TC_iT_Des98.pcabar": 4.5052095239759096e-07, "soma(0.5).TC_ih_Bud97.gh_max": 2.2320359371744212e-06, "soma(0.5).TC_ih_Bud97.e_h": -31.67317788809891, "soma(0.5).TC_Nap_Et2.gNap_Et2bar": 2.195795876881726e-06, "soma(0.5).TC_cad.taur": 18.346427594744785, "soma(0.5).TC_cad.gamma": 0.0008160133370537934, "soma(0.5).TC_iA.gk_max": 2.9260401172149907e-05, "soma(0.5).TC_iL.pcabar": 6.570396772143417e-06, "soma.cao": 3.494639071080875, "soma.ena": 61.982029243475495, "axon.ena": 61.982029243475495, "soma.ek": -100.29756023552639, "axon.ek": -100.29756023552639, "axon.diam": 2.6152426247700795, "axon.L": 595.5760097548391, "axon(0.5).TC_HH.gk_max": 1.2473818956234402e-07, "axon(0.5).TC_HH.gna_max": 2.38384204314584e-06, "axon(0.5).TC_HH.vtraub": -27.492200069172995, "axon(0.5).TC_HH.vtraub2": -19.736797385481793, "axon.Ra": 29.133878513649773, "soma.Ra": 29.133878513649773}, "fitness": [0.0, 0.0, 0.0, 0.0, 0.0, 0.0, 0.0, 0.0, 0.0, 0.0, 0.0, 1.0, 1.0, 1.0, 1.0, 1.0, 0.0, 1.0, 1.0, 0.0, 1.0, 1.0, 3.0, 338.2601817211387, 233.86142800768354, 199.01867327249047, 95.90017130423715, 79.45946036467323, 53.98112260557785, 37.12680317380179, 23.65484397192569, 10.961850333580298, 7.355372637471201, 5.1824919082559076, 29.931880999965685, 84.18617887520898, 81.99759678790369, 47.50144900903373, 79.3004034894276, 58.57890504612774, 84.66921278030101, 206.9859615326182, 92.11787588306109, 117.08049986098727, 156.42378867275752, 120.97331748349266], "target": 0, "evaluation": "-3B4F91EFFA80B746", "src": 1, "selection": 35, "id": 26, "init": {"soma.v": -57.52812279578196, "axon.v": -57.528122795781904}, "gsynmin": [0.16072, 0.14612000000000003, 0.13208, 0.11979999999999999, 0.10951999999999999, 0.10092, 0.09368, 0.08752, 0.08224000000000001, 0.0776, 0.07356000000000001, 0.06996000000000001, 0.06676, 0.06384000000000001, 0.061239999999999996, 0.058879999999999995, 0.05668, 0.05468, 0.052840000000000005, 0.051120000000000006, 0.04956000000000001, 0.04808, 0.04668, 0.045399999999999996, 0.04416, 0.043039999999999995, 0.04196, 0.040920000000000005, 0.03996, 0.03904, 0.038160000000000006, 0.037320000000000006, 0.036520000000000004, 0.03576000000000001, 0.03504, 0.03436, 0.03368, 0.03308, 0.03244, 0.03188, 0.03132]},
		{"parameters": {"soma.L": 120.66784809366595, "soma(0.5).pas.e": -62.86653055262424, "soma(0.5).pas.g": 6.5381628664559215e-06, "soma(0.5).TC_HH.gk_max": 0.02021109430976172, "soma(0.5).TC_HH.gna_max": 0.01968636636419033, "soma(0.5).TC_HH.vtraub": -32.91194986274437, "soma(0.5).TC_HH.vtraub2": -24.60214349854183, "soma(0.5).SK_E2.gSK_E2bar": 3.463133227337961e-05, "soma(0.5).SK_E2.zTau": 433.91500524841985, "soma(0.5).TC_iT_Des98.shift": 16.244399008253165, "soma(0.5).TC_iT_Des98.actshift": -3.822165306955245, "soma(0.5).TC_iT_Des98.pcabar": 3.261403462671148e-06, "soma(0.5).TC_ih_Bud97.gh_max": 2.9894563015013373e-06, "soma(0.5).TC_ih_Bud97.e_h": -32.843556358341466, "soma(0.5).TC_Nap_Et2.gNap_Et2bar": 2.766654796540732e-06, "soma(0.5).TC_cad.taur": 15.51106793664062, "soma(0.5).TC_cad.gamma": 0.0002589834827920138, "soma(0.5).TC_iA.gk_max": 8.94859984318468e-06, "soma(0.5).TC_iL.pcabar": 6.898274101832875e-06, "soma.cao": 3.488630281920992, "soma.ena": 64.82932103968382, "axon.ena": 64.82932103968382, "soma.ek": -79.44296117352728, "axon.ek": -79.44296117352728, "axon.diam": 2.818404307514652, "axon.L": 369.64493300559116, "axon(0.5).TC_HH.gk_max": 0.00032967651302111603, "axon(0.5).TC_HH.gna_max": 1.3139584006866385e-06, "axon(0.5).TC_HH.vtraub": -43.251181679360435, "axon(0.5).TC_HH.vtraub2": -0.879255365151391, "axon.Ra": 43.811169834289316, "soma.Ra": 43.811169834289316}, "fitness": [0.0, 0.0, 0.0, 0.0, 0.0, 0.0, 0.0, 0.0, 0.0, 0.0, 0.0, 1.0, 0.0, 0.0, 1.0, 0.0, 0.0, 0.0, 0.0, 1.0, 2.0, 2.0, 4.0, 355.7682610695237, 246.75303806107559, 207.83574521645068, 96.82185567410129, 82.41593867474883, 53.86170861726274, 40.926602570057675, 28.265766485236142, 18.002948397557592, 19.475693552370142, 12.58886339739878, 25.861642882310704, 55.25549834978331, 79.95754887440381, 77.79536448930244, 71.21872683971009, 107.34579929868778, 74.66560204587316, 150.17668542029696, 105.71048578575235, 143.09980960419767, 111.73287840520136, 144.5814300927151], "target": 0, "evaluation": "-3B4F91EFFA80B746", "src": 1, "selection": 36, "id": 27, "init": {"soma.v": -59.652421529584636, "axon.v": -59.65242152958166}, "gsynmin": [0.15496, 0.14208, 0.12924000000000002, 0.11788, 0.10832, 0.10028000000000001, 0.09348000000000001, 0.08768, 0.08268, 0.07832000000000001, 0.07448, 0.07108, 0.068, 0.06524, 0.06272, 0.060439999999999994, 0.05836, 0.05644, 0.05464, 0.053000000000000005, 0.05144000000000001, 0.05, 0.04864, 0.04736, 0.0462, 0.04504, 0.044, 0.043, 0.042039999999999994, 0.041120000000000004, 0.04024, 0.039400000000000004, 0.03864, 0.037880000000000004, 0.037160000000000006, 0.036480000000000005, 0.035800000000000005, 0.035160000000000004, 0.03456, 0.033960000000000004, 0.0334]},
		{"parameters": {"soma.L": 113.02668664834391, "soma(0.5).pas.e": -60.86317151061783, "soma(0.5).pas.g": 1.1113706433269522e-05, "soma(0.5).TC_HH.gk_max": 0.02583458438027895, "soma(0.5).TC_HH.gna_max": 0.021920532681639324, "soma(0.5).TC_HH.vtraub": -33.36927444684895, "soma(0.5).TC_HH.vtraub2": -30.74479678553924, "soma(0.5).SK_E2.gSK_E2bar": 3.733341992072757e-06, "soma(0.5).SK_E2.zTau": 309.5612262673043, "soma(0.5).TC_iT_Des98.shift": 8.848115193684585, "soma(0.5).TC_iT_Des98.actshift": 1.7266774342530553, "soma(0.5).TC_iT_Des98.pcabar": 1.1164780755192058e-06, "soma(0.5).TC_ih_Bud97.gh_max": 7.794842175634064e-07, "soma(0.5).TC_ih_Bud97.e_h": -19.283812098374995, "soma(0.5).TC_Nap_Et2.gNap_Et2bar": 3.995205293427115e-06, "soma(0.5).TC_cad.taur": 27.907751157893614, "soma(0.5).TC_cad.gamma": 0.0002755630415073373, "soma(0.5).TC_iA.gk_max": 9.889547645073919e-06, "soma(0.5).TC_iL.pcabar": 3.456502980985461e-05, "soma.cao": 1.9011606915568162, "soma.ena": 49.95051580016739, "axon.ena": 49.95051580016739, "soma.ek": -92.83764573300725, "axon.ek": -92.83764573300725, "axon.diam": 2.2076572300445063, "axon.L": 364.45521820780993, "axon(0.5).TC_HH.gk_max": 6.59732064817077e-05, "axon(0.5).TC_HH.gna_max": 1.875605270846408e-05, "axon(0.5).TC_HH.vtraub": -1.9685694261662636, "axon(0.5).TC_HH.vtraub2": -22.310672836220103, "axon.Ra": 46.461461025737705, "soma.Ra": 46.461461025737705}, "fitness": [0.0, 0.0, 0.0, 0.0, 0.0, 0.0, 0.0, 0.0, 0.0, 0.0, 0.0, 1.0, 0.0, 0.0, 1.0, 1.0, 0.0, 1.0, 1.0, 1.0, 1.0, 0.0, 2.0, 436.2320343064914, 320.57609068202765, 297.1339232447151, 140.28033630443258, 113.94036812240734, 75.38999834674921, 49.71663707978601, 25.53920389259255, 12.143237715829938, 16.730235297661753, 15.028653460651588, 21.446713441241016, 53.80371974991716, 98.81681269494646, 55.97021120344893, 89.05637150641707, 76.51288831237186, 102.03989320023967, 116.18078816457827, 145.37125540238043, 133.3142329283375, 145.0777984850184, 152.86840955589838], "target": 0, "evaluation": "-3B4F91EFFA80B746", "src": 1, "selection": 39, "id": 28, "init": {"soma.v": -58.50175825114734, "axon.v": -58.501758251147315}, "gsynmin": [0.09596, 0.09059999999999999, 0.08552, 0.08084, 0.07652, 0.0726, 0.06908, 0.06584000000000001, 0.06292, 0.060239999999999995, 0.0578, 0.055560000000000005, 0.05348, 0.05160000000000001, 0.04984, 0.0482, 0.04664, 0.045239999999999995, 0.043879999999999995, 0.04264, 0.041479999999999996, 0.04036, 0.03932, 0.03832000000000001, 0.037360000000000004, 0.036480000000000005, 0.035640000000000005, 0.03484, 0.03404, 0.03332, 0.032600000000000004, 0.03196, 0.03128, 0.03068, 0.03008, 0.02952, 0.02896, 0.02844, 0.02792, 0.02744, 0.02696]},
		{"parameters": {"soma.L": 120.66784809366595, "soma(0.5).pas.e": -62.86653055262424, "soma(0.5).pas.g": 6.5693220603551185e-06, "soma(0.5).TC_HH.gk_max": 0.020739746977568207, "soma(0.5).TC_HH.gna_max": 0.01968636636419033, "soma(0.5).TC_HH.vtraub": -32.91194986274437, "soma(0.5).TC_HH.vtraub2": -24.60214349854183, "soma(0.5).SK_E2.gSK_E2bar": 0.00010878117962880723, "soma(0.5).SK_E2.zTau": 433.91500524841985, "soma(0.5).TC_iT_Des98.shift": 3.039318783359313, "soma(0.5).TC_iT_Des98.actshift": -24.425359468535085, "soma(0.5).TC_iT_Des98.pcabar": 3.261403462671148e-06, "soma(0.5).TC_ih_Bud97.gh_max": 2.9894563015013373e-06, "soma(0.5).TC_ih_Bud97.e_h": -30.15753254259946, "soma(0.5).TC_Nap_Et2.gNap_Et2bar": 2.766654796540732e-06, "soma(0.5).TC_cad.taur": 15.51106793664062, "soma(0.5).TC_cad.gamma": 0.0002589834827920138, "soma(0.5).TC_iA.gk_max": 8.94859984318468e-06, "soma(0.5).TC_iL.pcabar": 6.898274101832875e-06, "soma.cao": 3.488630281920992, "soma.ena": 64.82932103968382, "axon.ena": 64.82932103968382, "soma.ek": -86.09245997807245, "axon.ek": -86.09245997807245, "axon.diam": 2.818404307514652, "axon.L": 369.64493300559116, "axon(0.5).TC_HH.gk_max": 5.540199505667222e-07, "axon(0.5).TC_HH.gna_max": 0.007001179097565687, "axon(0.5).TC_HH.vtraub": 19.42817981448394, "axon(0.5).TC_HH.vtraub2": -53.406913550151174, "axon.Ra": 61.52260292693428, "soma.Ra": 61.52260292693428}, "fitness": [0.0, 0.0, 0.0, 0.0, 0.0, 0.0, 0.0, 0.0, 0.0, 0.0, 0.0, 1.0, 1.0, 1.0, 1.0, 1.0, 0.0, 1.0, 1.0, 0.0, 1.0, 1.0, 3.0, 361.5448507952003, 250.67125865172875, 210.6898275761106, 97.14771514222487, 82.14944416045529, 53.47041700619113, 40.6864033346505, 28.27709725925491, 18.08972775201697, 19.61096452472077, 12.764149478350213, 25.624046831393333, 73.50961410144609, 74.0195569890379, 48.106298331550306, 74.91315661152355, 74.06451025494063, 82.01483511862538, 127.84516076452005, 98.4747268101639, 123.22094451800027, 126.58527389276385, 128.24968256748048], "target": 0, "evaluation": "-3B4F91EFFA80B746", "src": 1, "selection": 40, "id": 29, "init": {"soma.v": -59.638885606441924, "axon.v": -59.63888560662951}, "gsynmin": [0.1556, 0.14276, 0.12992, 0.11851999999999999, 0.10887999999999999, 0.1008, 0.09396, 0.08811999999999999, 0.08308, 0.07868000000000001, 0.07484, 0.07140000000000002, 0.06832, 0.06552000000000001, 0.063, 0.060719999999999996, 0.0586, 0.05664, 0.05488, 0.053200000000000004, 0.051640000000000005, 0.0502, 0.04884, 0.047560000000000005, 0.04636, 0.045239999999999995, 0.04416, 0.04316, 0.0422, 0.04128, 0.0404, 0.039560000000000005, 0.03876, 0.038000000000000006, 0.03728, 0.03660000000000001, 0.03592000000000001, 0.035280000000000006, 0.03468, 0.03408, 0.03352]},
		{"parameters": {"soma.L": 101.37811741954032, "soma(0.5).pas.e": -60.22830900507572, "soma(0.5).pas.g": 6.794699151768774e-06, "soma(0.5).TC_HH.gk_max": 0.02475712799274532, "soma(0.5).TC_HH.gna_max": 0.012980059654883122, "soma(0.5).TC_HH.vtraub": -33.51696456146418, "soma(0.5).TC_HH.vtraub2": -27.96841987152743, "soma(0.5).SK_E2.gSK_E2bar": 0.00014516206061860283, "soma(0.5).SK_E2.zTau": 381.87028725874853, "soma(0.5).TC_iT_Des98.shift": 1.5457708630871223, "soma(0.5).TC_iT_Des98.actshift": 17.394802377323174, "soma(0.5).TC_iT_Des98.pcabar": 5.8299383472462e-07, "soma(0.5).TC_ih_Bud97.gh_max": 4.55668393127364e-06, "soma(0.5).TC_ih_Bud97.e_h": -30.0316851540417, "soma(0.5).TC_Nap_Et2.gNap_Et2bar": 2.2389575072473347e-06, "soma(0.5).TC_cad.taur": 10.005865227932741, "soma(0.5).TC_cad.gamma": 0.0892583901655913, "soma(0.5).TC_iA.gk_max": 2.642494310753919e-05, "soma(0.5).TC_iL.pcabar": 1.4981053353583194e-06, "soma.cao": 5.12337058796966, "soma.ena": 43.51282966776762, "axon.ena": 43.51282966776762, "soma.ek": -97.98681365987662, "axon.ek": -97.98681365987662, "axon.diam": 1.970486702079937, "axon.L": 370.60783695278167, "axon(0.5).TC_HH.gk_max": 0.004264743419726468, "axon(0.5).TC_HH.gna_max": 4.409770104144505e-06, "axon(0.5).TC_HH.vtraub": -19.701758615544453, "axon(0.5).TC_HH.vtraub2": -15.781300872582097, "axon.Ra": 36.003576300221354, "soma.Ra": 36.003576300221354}, "fitness": [0.0, 0.0, 0.0, 0.0, 0.0, 0.0, 0.0, 0.0, 0.0, 0.0, 0.0, 0.0, 3.0, 2.0, 3.0, 2.0, 1.0, 2.0, 1.0, 0.0, 1.0, 1.0, 3.0, 305.59559306907687, 203.15499502348274, 184.8324372575273, 60.487158002967924, 62.065261864040544, 52.32037722001827, 31.983704369056138, 13.992196638447837, 4.5882399865131065, 6.675537762560911, 3.702754270389556, 6.018639025275084, 63.0759907078552, 44.6434738452478, 68.91837917572005, 64.5909757436696, 63.36728610943823, 109.50045939430912, 87.19823043397331, 85.63718363450484, 103.0588086972513, 109.67162556665365, 130.8759967292901], "target": 0, "evaluation": "-3B4F91EFFA80B746", "src": 1, "selection": 41, "id": 30, "init": {"soma.v": -57.20684219824076, "axon.v": -57.20684219824073}, "gsynmin": [0.15236, 0.14756, 0.14096, 0.13276, 0.1238, 0.11503999999999999, 0.10708, 0.1, 0.0938, 0.08832, 0.08352000000000001, 0.07924, 0.07544000000000002, 0.07204, 0.06896000000000001, 0.06616, 0.0636, 0.06128, 0.05912, 0.057120000000000004, 0.05532, 0.0536, 0.052000000000000005, 0.05052, 0.049120000000000004, 0.04784, 0.0466, 0.04544, 0.04432, 0.04328, 0.04228, 0.04136, 0.04048, 0.0396, 0.0388, 0.038040000000000004, 0.03728, 0.03656, 0.03588, 0.03524, 0.034600000000000006]},
		{"parameters": {"soma.L": 120.34990715087876, "soma(0.5).pas.e": -62.32691776531986, "soma(0.5).pas.g": 6.6568028371478856e-06, "soma(0.5).TC_HH.gk_max": 0.022698923780134047, "soma(0.5).TC_HH.gna_max": 0.022556296746462663, "soma(0.5).TC_HH.vtraub": -25.78675581115263, "soma(0.5).TC_HH.vtraub2": -23.59563514184052, "soma(0.5).SK_E2.gSK_E2bar": 0.012231677191873484, "soma(0.5).SK_E2.zTau": 365.4169351974252, "soma(0.5).TC_iT_Des98.shift": -9.431875499928374, "soma(0.5).TC_iT_Des98.actshift": 3.565962205542556, "soma(0.5).TC_iT_Des98.pcabar": 3.3962991962657384e-06, "soma(0.5).TC_ih_Bud97.gh_max": 9.307447990131105e-06, "soma(0.5).TC_ih_Bud97.e_h": -35.05854281475928, "soma(0.5).TC_Nap_Et2.gNap_Et2bar": 2.152401947076568e-06, "soma(0.5).TC_cad.taur": 14.946143070626757, "soma(0.5).TC_cad.gamma": 0.0028478129791159037, "soma(0.5).TC_iA.gk_max": 4.238334280077274e-06, "soma(0.5).TC_iL.pcabar": 1.0872649318182959e-05, "soma.cao": 2.898778306154082, "soma.ena": 50.19443826282672, "axon.ena": 50.19443826282672, "soma.ek": -76.21707666972473, "axon.ek": -76.21707666972473, "axon.diam": 2.329573839260647, "axon.L": 329.51318542817637, "axon(0.5).TC_HH.gk_max": 8.623264677543663e-06, "axon(0.5).TC_HH.gna_max": 0.00010297512232091918, "axon(0.5).TC_HH.vtraub": -15.86067727329354, "axon(0.5).TC_HH.vtraub2": -6.66123592553655, "axon.Ra": 95.65414780916339, "soma.Ra": 95.65414780916339}, "fitness": [0.0, 0.0, 0.0, 0.0, 0.0, 0.0, 0.0, 0.0, 0.0, 0.0, 0.0, 0.0, 2.0, 2.0, 2.0, 2.0, 1.0, 2.0, 1.0, 1.0, 1.0, 0.0, 2.0, 441.1341262065139, 308.796591191395, 275.2533074046157, 107.20912496663445, 82.01180763314237, 52.94595622229514, 33.339446283877685, 17.0083324658995, 8.212903828419343, 12.175551183900316, 11.894499682925533, 10.071391560384862, 43.32896752621327, 63.32808951650503, 59.46893320015234, 87.75296359253176, 73.12116369903018, 93.45633868486696, 84.7716356761623, 95.55334515049873, 124.88197956097612, 98.16617731647628, 113.78461139599463], "target": 0, "evaluation": "-3B4F91EFFA80B746", "src": 1, "selection": 42, "id": 31, "init": {"soma.v": -57.475696163159455, "axon.v": -57.475696163159405}, "gsynmin": [0.15416, 0.14244, 0.13164, 0.12196, 0.1134, 0.10588, 0.09932, 0.09352, 0.08839999999999999, 0.08388000000000001, 0.07984000000000001, 0.07620000000000002, 0.07292000000000001, 0.06992000000000001, 0.06720000000000001, 0.06472, 0.062439999999999996, 0.06032, 0.05836, 0.05652, 0.05484, 0.05324, 0.05172000000000001, 0.050320000000000004, 0.049, 0.047760000000000004, 0.0466, 0.04548, 0.044399999999999995, 0.043399999999999994, 0.04244, 0.04152, 0.04064, 0.0398, 0.039, 0.03824, 0.037520000000000005, 0.036800000000000006, 0.036120000000000006, 0.035480000000000005, 0.03488]},
		{"parameters": {"soma.L": 95.82351520463496, "soma(0.5).pas.e": -60.986398909875305, "soma(0.5).pas.g": 6.751838749573276e-06, "soma(0.5).TC_HH.gk_max": 0.025315183312441335, "soma(0.5).TC_HH.gna_max": 0.014050457824673108, "soma(0.5).TC_HH.vtraub": -33.674259652065714, "soma(0.5).TC_HH.vtraub2": -29.49306990392779, "soma(0.5).SK_E2.gSK_E2bar": 0.0003379312093895828, "soma(0.5).SK_E2.zTau": 328.4771682758123, "soma(0.5).TC_iT_Des98.shift": 15.505981657611654, "soma(0.5).TC_iT_Des98.actshift": -19.494825793000764, "soma(0.5).TC_iT_Des98.pcabar": 9.323124605737916e-06, "soma(0.5).TC_ih_Bud97.gh_max": 3.847920684272634e-06, "soma(0.5).TC_ih_Bud97.e_h": -22.515023463204955, "soma(0.5).TC_Nap_Et2.gNap_Et2bar": 2.425811437057801e-06, "soma(0.5).TC_cad.taur": 2.8107385011389536, "soma(0.5).TC_cad.gamma": 0.015178635495283236, "soma(0.5).TC_iA.gk_max": 2.4878727148982897e-06, "soma(0.5).TC_iL.pcabar": 1.3384420034613716e-07, "soma.cao": 3.4050884941588464, "soma.ena": 58.3728266114571, "axon.ena": 58.3728266114571, "soma.ek": -91.36331031927692, "axon.ek": -91.36331031927692, "axon.diam": 3.067640258399451, "axon.L": 305.3306917700542, "axon(0.5).TC_HH.gk_max": 0.005984844735854611, "axon(0.5).TC_HH.gna_max": 1.624157606613881e-06, "axon(0.5).TC_HH.vtraub": -23.835876002735663, "axon(0.5).TC_HH.vtraub2": -29.444425002609528, "axon.Ra": 110.59773826719628, "soma.Ra": 110.59773826719628}, "fitness": [0.0, 0.0, 0.0, 0.0, 0.0, 0.0, 0.0, 0.0, 0.0, 0.0, 0.0, 0.0, 2.0, 2.0, 3.0, 2.0, 2.0, 2.0, 2.0, 1.0, 0.0, 1.0, 1.0, 299.755161861929, 201.25624042150383, 173.0113838189545, 58.78429103843461, 47.6901327998264, 32.90332163585153, 23.142747879671333, 16.00854008291386, 7.69170907650916, 6.605922564267854, 3.5311736026054694, 11.492867897984015, 46.75297617182429, 63.560312604596476, 81.45903939496569, 66.03683923286214, 96.59549735667109, 83.83125968523231, 109.82791312537596, 99.34648007123846, 123.74861412867, 151.9176790306649, 193.84174470140104], "target": 0, "evaluation": "-3B4F91EFFA80B746", "src": 1, "selection": 43, "id": 32, "init": {"soma.v": -57.36556782748991, "axon.v": -57.36556782749004}, "gsynmin": [0.14528, 0.14068000000000003, 0.13424000000000003, 0.12612, 0.11728, 0.10876, 0.101, 0.09416, 0.08824, 0.083, 0.07844000000000001, 0.07440000000000001, 0.0708, 0.06756000000000001, 0.06464, 0.062, 0.0596, 0.05744, 0.055400000000000005, 0.05356, 0.051840000000000004, 0.05024, 0.04872, 0.04732, 0.04604, 0.0448, 0.04364, 0.04256, 0.04152, 0.04056, 0.03964, 0.03876, 0.03792, 0.03712000000000001, 0.03636, 0.035640000000000005, 0.034960000000000005, 0.03428, 0.03364, 0.03304, 0.03244]},
		{"parameters": {"soma.L": 117.37842042823763, "soma(0.5).pas.e": -60.74211889486878, "soma(0.5).pas.g": 6.783650481690442e-06, "soma(0.5).TC_HH.gk_max": 0.03247575854649231, "soma(0.5).TC_HH.gna_max": 0.022063448670460697, "soma(0.5).TC_HH.vtraub": -42.04651718833078, "soma(0.5).TC_HH.vtraub2": -27.00341991580995, "soma(0.5).SK_E2.gSK_E2bar": 3.1512454977416506e-05, "soma(0.5).SK_E2.zTau": 447.27316325500595, "soma(0.5).TC_iT_Des98.shift": -6.539607202277519, "soma(0.5).TC_iT_Des98.actshift": -11.185207561939595, "soma(0.5).TC_iT_Des98.pcabar": 8.962862768273611e-06, "soma(0.5).TC_ih_Bud97.gh_max": 6.1368073158581255e-06, "soma(0.5).TC_ih_Bud97.e_h": -29.05266586727151, "soma(0.5).TC_Nap_Et2.gNap_Et2bar": 1.4043766112991841e-06, "soma(0.5).TC_cad.taur": 29.089830121320137, "soma(0.5).TC_cad.gamma": 0.0005493854985704762, "soma(0.5).TC_iA.gk_max": 1.7442972420115685e-06, "soma(0.5).TC_iL.pcabar": 8.293903075150257e-06, "soma.cao": 5.847509901010048, "soma.ena": 49.422469394095096, "axon.ena": 49.422469394095096, "soma.ek": -107.84685801891807, "axon.ek": -107.84685801891807, "axon.diam": 1.8985350590285819, "axon.L": 354.8852296421795, "axon(0.5).TC_HH.gk_max": 9.81219297356396e-05, "axon(0.5).TC_HH.gna_max": 3.4040478196126326e-07, "axon(0.5).TC_HH.vtraub": -10.57497863014734, "axon(0.5).TC_HH.vtraub2": -33.3669030185769, "axon.Ra": 58.991047986816646, "soma.Ra": 58.991047986816646}, "fitness": [0.0, 0.0, 0.0, 0.0, 0.0, 0.0, 0.0, 0.0, 0.0, 0.0, 0.0, 0.0, 1.0, 1.0, 1.0, 0.0, 0.0, 0.0, 0.0, 1.0, 3.0, 2.0, 5.0, 399.84152160757, 277.57307083805637, 250.74114344255182, 102.4395911479125, 80.70808454217233, 54.34629543716768, 36.01020612526314, 18.924153277091374, 8.96785866682446, 12.457504602633596, 11.185591709907904, 9.184080137825738, 34.802590800583246, 61.93368872526464, 58.235874121263556, 90.362973813371, 106.81654273527647, 108.8519795582563, 154.80912685648335, 154.36162189756408, 153.17611780238238, 187.25483531429117, 208.44207629145217], "target": 0, "evaluation": "-3B4F91EFFA80B746", "src": 1, "selection": 48, "id": 33, "init": {"soma.v": -57.52779961201815, "axon.v": -57.52779961201818}, "gsynmin": [0.09388, 0.09208, 0.08979999999999999, 0.08704, 0.08388000000000001, 0.08052, 0.07712000000000001, 0.07376, 0.0706, 0.06756000000000001, 0.06476, 0.06216, 0.05976, 0.05752, 0.05544, 0.053520000000000005, 0.05172000000000001, 0.05008, 0.04848, 0.04704, 0.04568, 0.04436, 0.04316, 0.041999999999999996, 0.040920000000000005, 0.039920000000000004, 0.03892, 0.038000000000000006, 0.03712000000000001, 0.03628, 0.03552, 0.034760000000000006, 0.034, 0.03332, 0.03264, 0.032, 0.031400000000000004, 0.0308, 0.03024, 0.02972, 0.0292]},
		{"parameters": {"soma.L": 120.5409383994487, "soma(0.5).pas.e": -61.62480719015234, "soma(0.5).pas.g": 6.567205324021357e-06, "soma(0.5).TC_HH.gk_max": 0.02035047964276945, "soma(0.5).TC_HH.gna_max": 0.012251113400068953, "soma(0.5).TC_HH.vtraub": -31.032442744373537, "soma(0.5).TC_HH.vtraub2": -27.07546185011889, "soma(0.5).SK_E2.gSK_E2bar": 1.906881173106546e-06, "soma(0.5).SK_E2.zTau": 269.9858669286237, "soma(0.5).TC_iT_Des98.shift": 1.230374569831108, "soma(0.5).TC_iT_Des98.actshift": -5.009166165573548, "soma(0.5).TC_iT_Des98.pcabar": 2.488202696452476e-06, "soma(0.5).TC_ih_Bud97.gh_max": 1.0084713663146652e-05, "soma(0.5).TC_ih_Bud97.e_h": -22.441485860286242, "soma(0.5).TC_Nap_Et2.gNap_Et2bar": 3.1480181706148106e-06, "soma(0.5).TC_cad.taur": 2.763186270832545, "soma(0.5).TC_cad.gamma": 0.006171771827558423, "soma(0.5).TC_iA.gk_max": 0.00028599003011191103, "soma(0.5).TC_iL.pcabar": 1.0280893440238358e-05, "soma.cao": 3.4466658983755885, "soma.ena": 59.57372312565498, "axon.ena": 59.57372312565498, "soma.ek": -86.51221208868864, "axon.ek": -86.51221208868864, "axon.diam": 1.599427910667192, "axon.L": 389.18429866100456, "axon(0.5).TC_HH.gk_max": 1.5596849860940903e-05, "axon(0.5).TC_HH.gna_max": 0.0010754736174600685, "axon(0.5).TC_HH.vtraub": -44.42868267015893, "axon(0.5).TC_HH.vtraub2": -43.166801983680344, "axon.Ra": 90.52265561950368, "soma.Ra": 90.52265561950368}, "fitness": [1.0, 1.0, 0.0, 0.0, 0.0, 0.0, 0.0, 0.0, 0.0, 0.0, 0.0, 1.0, 0.0, 0.0, 1.0, 0.0, 1.0, 0.0, 0.0, 1.0, 2.0, 1.0, 3.0, 528.4031645876823, 420.9281880170094, 338.11170355364976, 124.1503064172572, 97.25998339432694, 60.19738465070232, 37.19796255687966, 18.32529738597662, 7.085530304354566, 8.674714914280516, 11.36715769029797, 24.63526372100552, 53.840574588422164, 49.655666956599916, 98.63595634538768, 70.14357515493482, 119.9853767924576, 66.67032392510242, 126.0634552404532, 122.47209387815441, 110.97951955308176, 128.6760203948871, 193.02444179083378], "target": 0, "evaluation": "-3B4F91EFFA80B746", "src": 1, "selection": 52, "id": 34, "init": {"soma.v": -57.16763034893217, "axon.v": -57.167630232634075}, "gsynmin": [0.12047999999999999, 0.10876, 0.09868, 0.0902, 0.08316000000000001, 0.07724, 0.07224000000000001, 0.06792000000000001, 0.06412, 0.06084, 0.05792, 0.05528, 0.05292000000000001, 0.050760000000000007, 0.04884, 0.04704, 0.045399999999999996, 0.043879999999999995, 0.04244, 0.041120000000000004, 0.039920000000000004, 0.03876, 0.037680000000000005, 0.036680000000000004, 0.03572000000000001, 0.034800000000000005, 0.033960000000000004, 0.033120000000000004, 0.03236, 0.03164, 0.030920000000000003, 0.03028, 0.02964, 0.028999999999999998, 0.02844, 0.027880000000000002, 0.02732, 0.0268, 0.02632, 0.025840000000000002, 0.0254]},
		{"parameters": {"soma.L": 114.48003663830131, "soma(0.5).pas.e": -61.11572209396001, "soma(0.5).pas.g": 6.639523549997231e-06, "soma(0.5).TC_HH.gk_max": 0.027888389065403005, "soma(0.5).TC_HH.gna_max": 0.019671867485229238, "soma(0.5).TC_HH.vtraub": -34.695314278760264, "soma(0.5).TC_HH.vtraub2": -26.52883788813197, "soma(0.5).SK_E2.gSK_E2bar": 2.8464578138959582e-05, "soma(0.5).SK_E2.zTau": 149.53203947160216, "soma(0.5).TC_iT_Des98.shift": 7.8679420206642305, "soma(0.5).TC_iT_Des98.actshift": 1.8214753874595564, "soma(0.5).TC_iT_Des98.pcabar": 3.598128196911337e-06, "soma(0.5).TC_ih_Bud97.gh_max": 7.939009245101258e-06, "soma(0.5).TC_ih_Bud97.e_h": -34.82925518511669, "soma(0.5).TC_Nap_Et2.gNap_Et2bar": 3.055310758703796e-06, "soma(0.5).TC_cad.taur": 13.379475283748853, "soma(0.5).TC_cad.gamma": 0.0015702612883324596, "soma(0.5).TC_iA.gk_max": 8.939126050634186e-06, "soma(0.5).TC_iL.pcabar": 4.871754930117777e-07, "soma.cao": 1.110052284461542, "soma.ena": 51.34873458135686, "axon.ena": 51.34873458135686, "soma.ek": -80.80960488278276, "axon.ek": -80.80960488278276, "axon.diam": 1.227690468904402, "axon.L": 318.9431431353787, "axon(0.5).TC_HH.gk_max": 0.001924868940669545, "axon(0.5).TC_HH.gna_max": 6.171938790480154e-06, "axon(0.5).TC_HH.vtraub": -14.95386658764567, "axon(0.5).TC_HH.vtraub2": -27.165783875622214, "axon.Ra": 23.511205143604997, "soma.Ra": 23.511205143604997}, "fitness": [0.0, 0.0, 0.0, 0.0, 0.0, 0.0, 0.0, 0.0, 0.0, 0.0, 0.0, 0.0, 2.0, 2.0, 2.0, 1.0, 1.0, 1.0, 1.0, 0.0, 1.0, 1.0, 3.0, 445.664355673773, 314.49170126083595, 272.72471578517764, 96.20463322497609, 77.94552544330718, 53.07589533172047, 34.54136180055, 20.460845188929202, 8.99976625204647, 7.444389843037025, 7.034454879420798, 13.308184915944356, 55.349181029054584, 68.44787404171409, 63.56983832459185, 66.37575395419637, 80.00316004484486, 88.60521531409414, 109.13086064323521, 122.46719994321356, 147.88121498673755, 131.33609413030308, 166.86194178578737], "target": 0, "evaluation": "-3B4F91EFFA80B746", "src": 1, "selection": 53, "id": 35, "init": {"soma.v": -56.210285951133706, "axon.v": -56.21028595113369}, "gsynmin": [0.13816, 0.13392, 0.12804000000000001, 0.12072, 0.11271999999999999, 0.10492, 0.09776, 0.09140000000000001, 0.08579999999999999, 0.08084, 0.07648, 0.0726, 0.06912000000000001, 0.066, 0.0632, 0.0606, 0.05828, 0.05612, 0.05416000000000001, 0.052320000000000005, 0.050640000000000004, 0.04908, 0.0476, 0.046239999999999996, 0.04496, 0.04372, 0.0426, 0.04152, 0.04048, 0.03952, 0.0386, 0.03776, 0.03692000000000001, 0.036120000000000006, 0.03536, 0.034640000000000004, 0.033960000000000004, 0.033280000000000004, 0.03268, 0.03204, 0.03148]},
		{"parameters": {"soma.L": 135.92334123830747, "soma(0.5).pas.e": -61.8225361090223, "soma(0.5).pas.g": 6.531669354276151e-06, "soma(0.5).TC_HH.gk_max": 0.021142617962517637, "soma(0.5).TC_HH.gna_max": 0.015057816713917292, "soma(0.5).TC_HH.vtraub": -32.970690028315076, "soma(0.5).TC_HH.vtraub2": -23.692646134275563, "soma(0.5).SK_E2.gSK_E2bar": 1.859950573559999e-07, "soma(0.5).SK_E2.zTau": 359.0348697839932, "soma(0.5).TC_iT_Des98.shift": 4.0089737592195185, "soma(0.5).TC_iT_Des98.actshift": 1.7729701868276808, "soma(0.5).TC_iT_Des98.pcabar": 5.7680428479861985e-06, "soma(0.5).TC_ih_Bud97.gh_max": 1.8593306579112713e-07, "soma(0.5).TC_ih_Bud97.e_h": -32.42629932769777, "soma(0.5).TC_Nap_Et2.gNap_Et2bar": 2.553483566674092e-06, "soma(0.5).TC_cad.taur": 2.606583379890694, "soma(0.5).TC_cad.gamma": 0.0014659243813386162, "soma(0.5).TC_iA.gk_max": 5.683381164290818e-06, "soma(0.5).TC_iL.pcabar": 7.787582843797907e-06, "soma.cao": 2.3880991906376607, "soma.ena": 48.046489046472786, "axon.ena": 48.046489046472786, "soma.ek": -109.76491196197226, "axon.ek": -109.76491196197226, "axon.diam": 3.615192259058863, "axon.L": 476.43046869896284, "axon(0.5).TC_HH.gk_max": 0.000526442367266504, "axon(0.5).TC_HH.gna_max": 5.60841786439738e-06, "axon(0.5).TC_HH.vtraub": -0.9529516822530866, "axon(0.5).TC_HH.vtraub2": 7.94890587887997, "axon.Ra": 63.50770969575737, "soma.Ra": 63.50770969575737}, "fitness": [0.0, 0.0, 0.0, 0.0, 0.0, 0.0, 0.0, 0.0, 0.0, 0.0, 0.0, 0.0, 1.0, 1.0, 2.0, 1.0, 1.0, 1.0, 1.0, 0.0, 1.0, 1.0, 3.0, 372.32189752784717, 259.6511580962335, 231.62911162539578, 124.41965043327893, 99.0021091456495, 69.61276416897486, 51.47249501001505, 31.187698038197734, 16.706490128322542, 19.849873063561525, 13.781634225185819, 14.418234762205126, 48.323031497600255, 64.5935342361653, 76.84613755066262, 58.301820236262785, 101.864223988946, 88.77804774313542, 134.18592072862933, 86.74025946096705, 115.75501706752179, 103.37382214112145, 126.19081810623577], "target": 0, "evaluation": "-3B4F91EFFA80B746", "src": 1, "selection": 55, "id": 36, "init": {"soma.v": -58.92417237561077, "axon.v": -58.924172375610716}, "gsynmin": [0.19012, 0.17520000000000002, 0.16016, 0.1466, 0.13496, 0.12504, 0.11655999999999998, 0.10931999999999999, 0.10304, 0.09752000000000001, 0.09268, 0.08836, 0.08448, 0.081, 0.07780000000000001, 0.07492000000000001, 0.07228000000000001, 0.06984000000000001, 0.06756000000000001, 0.06548000000000001, 0.06352000000000001, 0.061720000000000004, 0.06, 0.0584, 0.056920000000000005, 0.05548, 0.05416000000000001, 0.05288, 0.051680000000000004, 0.05052, 0.049440000000000005, 0.0484, 0.0474, 0.04648, 0.04556, 0.04468, 0.043879999999999995, 0.04307999999999999, 0.042319999999999997, 0.04156, 0.04084]},
		{"parameters": {"soma.L": 121.31289918196568, "soma(0.5).pas.e": -61.99805295355888, "soma(0.5).pas.g": 7.998019078096049e-06, "soma(0.5).TC_HH.gk_max": 0.0037345623339057033, "soma(0.5).TC_HH.gna_max": 0.041689075676753874, "soma(0.5).TC_HH.vtraub": -33.391797220519805, "soma(0.5).TC_HH.vtraub2": -39.92881150309671, "soma(0.5).SK_E2.gSK_E2bar": 2.1635223415808842e-05, "soma(0.5).SK_E2.zTau": 173.32517581727473, "soma(0.5).TC_iT_Des98.shift": -13.812516281563008, "soma(0.5).TC_iT_Des98.actshift": -16.020956299663897, "soma(0.5).TC_iT_Des98.pcabar": 1.828698644654722e-05, "soma(0.5).TC_ih_Bud97.gh_max": 9.807258674541506e-06, "soma(0.5).TC_ih_Bud97.e_h": -31.517966553140138, "soma(0.5).TC_Nap_Et2.gNap_Et2bar": 3.031305801143569e-06, "soma(0.5).TC_cad.taur": 11.099030943419827, "soma(0.5).TC_cad.gamma": 3.5976717483709485e-05, "soma(0.5).TC_iA.gk_max": 3.109322542804396e-05, "soma(0.5).TC_iL.pcabar": 3.0066578237253696e-05, "soma.cao": 3.310453804783764, "soma.ena": 56.39780601558124, "axon.ena": 56.39780601558124, "soma.ek": -96.84583386695502, "axon.ek": -96.84583386695502, "axon.diam": 1.1808152335880129, "axon.L": 185.49459977432414, "axon(0.5).TC_HH.gk_max": 1.3351950745447039e-06, "axon(0.5).TC_HH.gna_max": 6.202194688146082e-06, "axon(0.5).TC_HH.vtraub": -7.61531286458051, "axon(0.5).TC_HH.vtraub2": -0.5734410962995664, "axon.Ra": 52.441232356426156, "soma.Ra": 52.441232356426156}, "fitness": [1.0, 1.0, 1.0, 0.0, 0.0, 0.0, 0.0, 0.0, 0.0, 0.0, 0.0, 2.0, 0.0, 0.0, 1.0, 0.0, 0.0, 1.0, 0.0, 0.0, 1.0, 1.0, 3.0, 507.6979178665158, 378.46166569270406, 343.150275683933, 128.61842233340684, 96.13231653849236, 63.091333099987494, 35.4637383707605, 15.472725708587639, 4.657499356281778, 7.709436863682427, 5.368291155559138, 24.3617623106268, 51.11706212216802, 45.408496558198685, 95.22860525347653, 93.02092344245744, 108.83456283027712, 144.25692069127905, 100.18849379992035, 135.47851729335088, 146.6685997229905, 186.3326182957533, 174.85108094324093], "target": 0, "evaluation": "-3B4F91EFFA80B746", "src": 1, "selection": 56, "id": 37, "init": {"soma.v": -57.22138674985366, "axon.v": -57.22138674985364}, "gsynmin": [0.08055999999999999, 0.07552000000000002, 0.07092000000000001, 0.06672, 0.063, 0.0596, 0.05656, 0.053840000000000006, 0.05136, 0.049120000000000004, 0.04708, 0.0452, 0.04344, 0.041839999999999995, 0.0404, 0.039, 0.03776, 0.03656, 0.035440000000000006, 0.0344, 0.0334, 0.03248, 0.0316, 0.0308, 0.03, 0.02928, 0.028560000000000002, 0.027880000000000002, 0.027280000000000002, 0.02664, 0.026080000000000002, 0.02552, 0.025, 0.024480000000000002, 0.024, 0.02352, 0.023080000000000003, 0.02264, 0.02224, 0.02184, 0.02144]},
		{"parameters": {"soma.L": 78.40748578032672, "soma(0.5).pas.e": -63.642173508783074, "soma(0.5).pas.g": 8.289599503524566e-06, "soma(0.5).TC_HH.gk_max": 0.010186836969731163, "soma(0.5).TC_HH.gna_max": 0.0387410414773522, "soma(0.5).TC_HH.vtraub": -27.51564384966493, "soma(0.5).TC_HH.vtraub2": -26.813357139452826, "soma(0.5).SK_E2.gSK_E2bar": 0.0001043366674677534, "soma(0.5).SK_E2.zTau": 360.46496573796105, "soma(0.5).TC_iT_Des98.shift": 3.646843155984559, "soma(0.5).TC_iT_Des98.actshift": 5.672574119215696, "soma(0.5).TC_iT_Des98.pcabar": 2.4507860532945706e-06, "soma(0.5).TC_ih_Bud97.gh_max": 3.077708208374006e-06, "soma(0.5).TC_ih_Bud97.e_h": -26.28805838329877, "soma(0.5).TC_Nap_Et2.gNap_Et2bar": 3.271407304457973e-06, "soma(0.5).TC_cad.taur": 10.6643398472434, "soma(0.5).TC_cad.gamma": 0.0420124576375341, "soma(0.5).TC_iA.gk_max": 2.1470039945493266e-05, "soma(0.5).TC_iL.pcabar": 3.443711151399046e-06, "soma.cao": 3.6233820736101334, "soma.ena": 55.75005081729565, "axon.ena": 55.75005081729565, "soma.ek": -100.31632641924193, "axon.ek": -100.31632641924193, "axon.diam": 3.1556553500986984, "axon.L": 423.89509555338407, "axon(0.5).TC_HH.gk_max": 3.5643743771039816e-06, "axon(0.5).TC_HH.gna_max": 1.3954108640779707e-05, "axon(0.5).TC_HH.vtraub": -57.365361034061955, "axon(0.5).TC_HH.vtraub2": -39.897826202696514, "axon.Ra": 36.58197340478162, "soma.Ra": 36.58197340478162}, "fitness": [0.0, 0.0, 0.0, 0.0, 0.0, 0.0, 0.0, 0.0, 0.0, 0.0, 0.0, 0.0, 2.0, 2.0, 2.0, 1.0, 1.0, 1.0, 0.0, 0.0, 2.0, 1.0, 4.0, 188.37493261023678, 116.3112990601778, 107.71101763569482, 38.61946323441636, 33.48520045079957, 26.83313195098964, 29.60995616962098, 25.76309721278666, 21.177329846421824, 29.631308102413254, 20.668379880001233, 22.163443904201362, 70.57487470593557, 77.7366836476023, 77.04114296532934, 54.69092201759184, 71.40009380953344, 82.6859431928244, 58.71123767224257, 117.15639609146261, 95.9683909219091, 125.6540310410205, 110.59230960228192], "target": 0, "evaluation": "-3B4F91EFFA80B746", "src": 1, "selection": 57, "id": 38, "init": {"soma.v": -60.426257550098406, "axon.v": -60.42625731134846}, "gsynmin": [0.16412000000000002, 0.15488, 0.14272, 0.12988, 0.1182, 0.10828, 0.09996000000000001, 0.09296, 0.087, 0.08188000000000001, 0.07744000000000001, 0.07356000000000001, 0.07012, 0.06704, 0.06428, 0.0618, 0.059519999999999997, 0.05744, 0.055560000000000005, 0.0538, 0.052160000000000005, 0.050640000000000004, 0.04924, 0.047920000000000004, 0.04672, 0.04556, 0.04443999999999999, 0.04344, 0.04244, 0.04152, 0.04064, 0.0398, 0.03904, 0.03828, 0.03756, 0.036840000000000005, 0.0362, 0.03556000000000001, 0.034960000000000005, 0.03436, 0.033800000000000004]},
		{"parameters": {"soma.L": 118.71038079164067, "soma(0.5).pas.e": -61.02810899455674, "soma(0.5).pas.g": 8.894699318017805e-06, "soma(0.5).TC_HH.gk_max": 0.027158890162033038, "soma(0.5).TC_HH.gna_max": 0.008691906936219816, "soma(0.5).TC_HH.vtraub": -33.2035827203352, "soma(0.5).TC_HH.vtraub2": -25.738556173486177, "soma(0.5).SK_E2.gSK_E2bar": 3.749511614080286e-05, "soma(0.5).SK_E2.zTau": 355.6124536514686, "soma(0.5).TC_iT_Des98.shift": 6.945763896219443, "soma(0.5).TC_iT_Des98.actshift": -9.698102389345799, "soma(0.5).TC_iT_Des98.pcabar": 8.224973626940505e-05, "soma(0.5).TC_ih_Bud97.gh_max": 6.571811734212647e-06, "soma(0.5).TC_ih_Bud97.e_h": -20.19795332038893, "soma(0.5).TC_Nap_Et2.gNap_Et2bar": 2.679327254971965e-06, "soma(0.5).TC_cad.taur": 16.723606832912555, "soma(0.5).TC_cad.gamma": 0.0004896432319839837, "soma(0.5).TC_iA.gk_max": 7.571051911560535e-07, "soma(0.5).TC_iL.pcabar": 1.4018424658904546e-05, "soma.cao": 1.422574563050964, "soma.ena": 52.25486362754929, "axon.ena": 52.25486362754929, "soma.ek": -93.29409912257235, "axon.ek": -93.29409912257235, "axon.diam": 2.540487943626699, "axon.L": 561.6100229009253, "axon(0.5).TC_HH.gk_max": 0.013349814593250936, "axon(0.5).TC_HH.gna_max": 0.010088762107110648, "axon(0.5).TC_HH.vtraub": -36.013862637515714, "axon(0.5).TC_HH.vtraub2": -14.159477604480875, "axon.Ra": 63.579598808663334, "soma.Ra": 63.579598808663334}, "fitness": [0.0, 0.0, 0.0, 0.0, 0.0, 0.0, 0.0, 0.0, 0.0, 0.0, 0.0, 0.0, 1.0, 1.0, 1.0, 0.0, 1.0, 0.0, 1.0, 2.0, 3.0, 3.0, 5.0, 504.9645805716424, 367.9760763812841, 335.09874622332916, 143.08006885320407, 114.74395649629474, 78.41953637367854, 48.558103559739024, 22.822936568645343, 7.216115068196092, 5.763618477640685, 5.4436618384951325, 5.355403576080682, 37.10374372791581, 43.05383748291479, 41.16891277316211, 60.22124121053271, 62.36496908118734, 78.23152036846761, 73.2358136848803, 90.81187450350403, 91.86379554290632, 104.77092349257748, 116.84314341293437], "target": 0, "evaluation": "-3B4F91EFFA80B746", "src": 1, "selection": 58, "id": 39, "init": {"soma.v": -56.0412278733049, "axon.v": -56.04122786766678}, "gsynmin": [0.14608000000000002, 0.13732, 0.12836, 0.11972, 0.11179999999999998, 0.10468, 0.09836, 0.09272, 0.08768, 0.08320000000000001, 0.07916000000000001, 0.07552000000000002, 0.07224000000000001, 0.06924000000000001, 0.06648, 0.064, 0.06168, 0.059519999999999997, 0.05752, 0.05568, 0.05396000000000001, 0.052360000000000004, 0.05084, 0.049440000000000005, 0.04808, 0.04684, 0.04564, 0.04452, 0.04344, 0.0424, 0.04144, 0.04052, 0.03964, 0.0388, 0.038000000000000006, 0.03724, 0.036480000000000005, 0.035800000000000005, 0.035120000000000005, 0.03444, 0.03384]},
		{"parameters": {"soma.L": 110.93547433407124, "soma(0.5).pas.e": -62.451962715904095, "soma(0.5).pas.g": 6.592329404412996e-06, "soma(0.5).TC_HH.gk_max": 0.017328100912855353, "soma(0.5).TC_HH.gna_max": 0.023826537447692732, "soma(0.5).TC_HH.vtraub": -31.618882658950575, "soma(0.5).TC_HH.vtraub2": -29.66313418739378, "soma(0.5).SK_E2.gSK_E2bar": 3.491515609541553e-07, "soma(0.5).SK_E2.zTau": 374.4987394674766, "soma(0.5).TC_iT_Des98.shift": -5.3401705211343735, "soma(0.5).TC_iT_Des98.actshift": -0.1283888261889512, "soma(0.5).TC_iT_Des98.pcabar": 4.053715337852784e-06, "soma(0.5).TC_ih_Bud97.gh_max": 5.753174232572866e-06, "soma(0.5).TC_ih_Bud97.e_h": -41.682918665469906, "soma(0.5).TC_Nap_Et2.gNap_Et2bar": 3.185612858502569e-06, "soma(0.5).TC_cad.taur": 22.444608434907963, "soma(0.5).TC_cad.gamma": 0.0005786420900339783, "soma(0.5).TC_iA.gk_max": 0.00014735476852993084, "soma(0.5).TC_iL.pcabar": 6.343607812850592e-06, "soma.cao": 2.675402131476896, "soma.ena": 53.901728140013375, "axon.ena": 53.901728140013375, "soma.ek": -78.81081679613514, "axon.ek": -78.81081679613514, "axon.diam": 2.8507120332678535, "axon.L": 449.0177641545546, "axon(0.5).TC_HH.gk_max": 0.00048110699736398494, "axon(0.5).TC_HH.gna_max": 0.021333171785948873, "axon(0.5).TC_HH.vtraub": -36.709950843131715, "axon(0.5).TC_HH.vtraub2": -12.684377525644265, "axon.Ra": 37.73957707418149, "soma.Ra": 37.73957707418149}, "fitness": [0.0, 0.0, 0.0, 0.0, 0.0, 0.0, 0.0, 0.0, 0.0, 0.0, 0.0, 1.0, 0.0, 0.0, 1.0, 0.0, 1.0, 0.0, 1.0, 1.0, 3.0, 2.0, 5.0, 373.2320863100919, 258.3525261464729, 214.25002127401783, 86.501911605512, 72.83458264791254, 44.4075056085079, 33.18288595491165, 23.175940621964372, 14.45957066657922, 14.136281704420881, 13.208247491227706, 24.23432343101113, 52.51905667104049, 48.36602232033845, 89.42779389752184, 65.88203908371928, 66.15859718597012, 114.18278610744406, 96.2832304908216, 147.9281064719013, 120.74787999144775, 163.18856586293347, 140.06629817420807], "target": 0, "evaluation": "-3B4F91EFFA80B746", "src": 1, "selection": 59, "id": 40, "init": {"soma.v": -58.73535621745658, "axon.v": -58.73535621643947}, "gsynmin": [0.1436, 0.13256, 0.121, 0.11052, 0.10156, 0.09396, 0.08756, 0.08208, 0.07732, 0.07320000000000002, 0.06956000000000001, 0.06636, 0.06344000000000001, 0.06084, 0.05848, 0.05632, 0.054360000000000006, 0.052520000000000004, 0.05084, 0.049280000000000004, 0.04784, 0.04648, 0.0452, 0.044, 0.042879999999999995, 0.0418, 0.0408, 0.03984, 0.03896, 0.03808, 0.03728, 0.036480000000000005, 0.03572000000000001, 0.03504, 0.03432, 0.03368, 0.03304, 0.03244, 0.03188, 0.03132, 0.0308]},
		{"parameters": {"soma.L": 116.37288634493218, "soma(0.5).pas.e": -65.73828478871744, "soma(0.5).pas.g": 6.575072768250051e-06, "soma(0.5).TC_HH.gk_max": 0.017506658260745767, "soma(0.5).TC_HH.gna_max": 0.023301513287234, "soma(0.5).TC_HH.vtraub": -27.797415613261663, "soma(0.5).TC_HH.vtraub2": -20.328138118822682, "soma(0.5).SK_E2.gSK_E2bar": 0.0004110307012324029, "soma(0.5).SK_E2.zTau": 400.55291572810046, "soma(0.5).TC_iT_Des98.shift": 15.428789136301521, "soma(0.5).TC_iT_Des98.actshift": -1.3124167014130856, "soma(0.5).TC_iT_Des98.pcabar": 2.8926466690704603e-06, "soma(0.5).TC_ih_Bud97.gh_max": 7.013269574657991e-06, "soma(0.5).TC_ih_Bud97.e_h": -26.675585587943832, "soma(0.5).TC_Nap_Et2.gNap_Et2bar": 3.009849347967881e-06, "soma(0.5).TC_cad.taur": 17.583744761912843, "soma(0.5).TC_cad.gamma": 2.0891481897051415e-05, "soma(0.5).TC_iA.gk_max": 1.8756127442572454e-05, "soma(0.5).TC_iL.pcabar": 7.872226948169493e-06, "soma.cao": 4.51849973166591, "soma.ena": 57.770695815237325, "axon.ena": 57.770695815237325, "soma.ek": -90.44327598471614, "axon.ek": -90.44327598471614, "axon.diam": 2.1640444227162368, "axon.L": 310.3199085154673, "axon(0.5).TC_HH.gk_max": 0.00379400779333502, "axon(0.5).TC_HH.gna_max": 0.00013777851026724203, "axon(0.5).TC_HH.vtraub": -15.751679690803705, "axon(0.5).TC_HH.vtraub2": -16.81950336992091, "axon.Ra": 63.26566049245908, "soma.Ra": 63.26566049245908}, "fitness": [0.0, 0.0, 0.0, 0.0, 0.0, 0.0, 0.0, 0.0, 0.0, 0.0, 0.0, 0.0, 1.0, 1.0, 1.0, 1.0, 0.0, 1.0, 0.0, 0.0, 2.0, 1.0, 3.0, 376.11298767316094, 259.3280530560919, 231.78529325037036, 91.37903980904979, 73.33452374313191, 50.18507177553909, 40.7921820632253, 29.35153502215016, 24.93176991361428, 38.1375773976108, 34.819840992257724, 27.972349426269624, 60.84760444019037, 62.23809003323802, 117.8375573972978, 60.28491671916966, 49.52489596132948, 96.06487682345741, 66.71119984881351, 98.9250223405381, 97.7819981693366, 108.34100912915888, 140.6397938963204], "target": 0, "evaluation": "-3B4F91EFFA80B746", "src": 1, "selection": 60, "id": 41, "init": {"soma.v": -60.64541464556252, "axon.v": -60.64541464556249}, "gsynmin": [0.16296, 0.14732, 0.13344, 0.12168, 0.11184, 0.10364, 0.09668, 0.09076, 0.08564, 0.08116000000000001, 0.07724, 0.07376, 0.0706, 0.0678, 0.06524, 0.06292, 0.06076, 0.0588, 0.057, 0.05528, 0.053720000000000004, 0.05224, 0.05088, 0.049600000000000005, 0.04836, 0.0472, 0.04612, 0.045079999999999995, 0.04412, 0.043199999999999995, 0.042319999999999997, 0.04144, 0.04064, 0.03988, 0.03912, 0.03844, 0.03776, 0.03708, 0.036480000000000005, 0.03588, 0.035280000000000006]},
		{"parameters": {"soma.L": 117.28093416334869, "soma(0.5).pas.e": -64.2715388331702, "soma(0.5).pas.g": 6.5693220603551185e-06, "soma(0.5).TC_HH.gk_max": 0.020739746977568207, "soma(0.5).TC_HH.gna_max": 0.02269606766181539, "soma(0.5).TC_HH.vtraub": -32.98651583739557, "soma(0.5).TC_HH.vtraub2": -25.07785314890304, "soma(0.5).SK_E2.gSK_E2bar": 3.423970055827369e-05, "soma(0.5).SK_E2.zTau": 68.08673513054174, "soma(0.5).TC_iT_Des98.shift": 17.107592879594232, "soma(0.5).TC_iT_Des98.actshift": -8.342924459360702, "soma(0.5).TC_iT_Des98.pcabar": 3.4216086421734742e-06, "soma(0.5).TC_ih_Bud97.gh_max": 2.261930864860092e-06, "soma(0.5).TC_ih_Bud97.e_h": -32.31327073446866, "soma(0.5).TC_Nap_Et2.gNap_Et2bar": 3.683674259791015e-06, "soma(0.5).TC_cad.taur": 13.440171475810406, "soma(0.5).TC_cad.gamma": 0.0011511790687703844, "soma(0.5).TC_iA.gk_max": 5.579145144149066e-06, "soma(0.5).TC_iL.pcabar": 6.537837387017405e-06, "soma.cao": 3.49560836899275, "soma.ena": 55.94894427921433, "axon.ena": 55.94894427921433, "soma.ek": -94.04263651727248, "axon.ek": -94.04263651727248, "axon.diam": 2.608121133851941, "axon.L": 354.2968531870472, "axon(0.5).TC_HH.gk_max": 5.540199505667222e-07, "axon(0.5).TC_HH.gna_max": 0.007001179097565687, "axon(0.5).TC_HH.vtraub": 13.849372978978579, "axon(0.5).TC_HH.vtraub2": -31.52555198678995, "axon.Ra": 61.52260292693428, "soma.Ra": 61.52260292693428}, "fitness": [0.0, 0.0, 0.0, 0.0, 0.0, 0.0, 0.0, 0.0, 0.0, 0.0, 0.0, 1.0, 0.0, 0.0, 1.0, 0.0, 0.0, 1.0, 0.0, 0.0, 1.0, 1.0, 3.0, 379.2942407903899, 263.24287039202824, 197.36272209232433, 107.33504560924095, 94.63190740299125, 58.82302410483376, 48.95457842938721, 39.63039039870708, 32.44033983354301, 30.532177816047135, 37.31837114897872, 43.97054666197511, 58.563992951236294, 49.360814283765635, 79.69815984375899, 87.13952284211791, 91.99654510134837, 116.6140990620339, 108.33978875234669, 128.34543333301175, 175.31861290217637, 124.9180914629972, 144.13441315325062], "target": 0, "evaluation": "-3B4F91EFFA80B746", "src": 1, "selection": 63, "id": 42, "init": {"soma.v": -61.24660305712936, "axon.v": -61.24660305712933}, "gsynmin": [0.14644000000000001, 0.13152, 0.11811999999999999, 0.10712, 0.09824000000000001, 0.09092, 0.08484, 0.07972, 0.07532000000000001, 0.07148000000000002, 0.06812, 0.06512000000000001, 0.062439999999999996, 0.060039999999999996, 0.057839999999999996, 0.05584, 0.054000000000000006, 0.052320000000000005, 0.050760000000000007, 0.049280000000000004, 0.047920000000000004, 0.04664, 0.04548, 0.04432, 0.04328, 0.04228, 0.04132, 0.04044, 0.039560000000000005, 0.03876, 0.038000000000000006, 0.03724, 0.03656, 0.03588, 0.0352, 0.034600000000000006, 0.034, 0.0334, 0.03288, 0.03232, 0.0318]},
		{"parameters": {"soma.L": 108.78665300486747, "soma(0.5).pas.e": -60.73469287453469, "soma(0.5).pas.g": 6.826713043109748e-06, "soma(0.5).TC_HH.gk_max": 0.02262882711128199, "soma(0.5).TC_HH.gna_max": 0.018110505002708777, "soma(0.5).TC_HH.vtraub": -36.7457514608323, "soma(0.5).TC_HH.vtraub2": -28.159294472179575, "soma(0.5).SK_E2.gSK_E2bar": 7.147234387189967e-05, "soma(0.5).SK_E2.zTau": 452.81781990913845, "soma(0.5).TC_iT_Des98.shift": 12.685057338599103, "soma(0.5).TC_iT_Des98.actshift": -3.628853288610692, "soma(0.5).TC_iT_Des98.pcabar": 9.580778108516694e-06, "soma(0.5).TC_ih_Bud97.gh_max": 1.1492501699955946e-06, "soma(0.5).TC_ih_Bud97.e_h": -28.390880656868347, "soma(0.5).TC_Nap_Et2.gNap_Et2bar": 2.447207280005057e-06, "soma(0.5).TC_cad.taur": 9.736745230431906, "soma(0.5).TC_cad.gamma": 9.352654474670773e-05, "soma(0.5).TC_iA.gk_max": 8.48767942682694e-06, "soma(0.5).TC_iL.pcabar": 5.000527270680755e-06, "soma.cao": 3.5216162630063184, "soma.ena": 62.3352017825961, "axon.ena": 62.3352017825961, "soma.ek": -92.98791996776106, "axon.ek": -92.98791996776106, "axon.diam": 1.9683329950175008, "axon.L": 282.79381544795183, "axon(0.5).TC_HH.gk_max": 0.017807074413802294, "axon(0.5).TC_HH.gna_max": 1.0998830545584772e-07, "axon(0.5).TC_HH.vtraub": -14.964464595198312, "axon(0.5).TC_HH.vtraub2": -34.87634876850569, "axon.Ra": 37.49109092095449, "soma.Ra": 37.49109092095449}, "fitness": [0.0, 0.0, 0.0, 0.0, 0.0, 0.0, 0.0, 0.0, 0.0, 0.0, 0.0, 1.0, 1.0, 1.0, 2.0, 1.0, 1.0, 2.0, 1.0, 1.0, 0.0, 1.0, 2.0, 288.3523841513673, 194.48204919020876, 166.3900388258097, 76.05498172711084, 66.20252317413505, 45.636549821553245, 32.22313792067939, 20.534039942871736, 9.915523355008185, 8.58198435542807, 5.819338973953167, 19.962875565245625, 61.70427537311699, 69.25300294496226, 81.4590601376696, 82.86184925530162, 98.34218475664483, 146.6152540004241, 134.09998964243292, 139.0100947649027, 175.858108696448, 189.47764525247032, 184.05768841631766], "target": 0, "evaluation": "-3B4F91EFFA80B746", "src": 1, "selection": 64, "id": 43, "init": {"soma.v": -57.99756474978171, "axon.v": -57.9975647497923}, "gsynmin": [0.11744, 0.11243999999999998, 0.10615999999999999, 0.09932, 0.09259999999999999, 0.08644, 0.08096, 0.07612000000000001, 0.07184000000000001, 0.06808, 0.06472, 0.061720000000000004, 0.059, 0.05656, 0.05432000000000001, 0.05228, 0.05044, 0.04868, 0.04712, 0.04564, 0.044239999999999995, 0.04296, 0.04176, 0.0406, 0.039560000000000005, 0.038560000000000004, 0.0376, 0.036680000000000004, 0.035840000000000004, 0.03504, 0.03428, 0.03352, 0.03284, 0.03216, 0.031520000000000006, 0.030920000000000003, 0.03032, 0.02976, 0.0292, 0.02868, 0.028200000000000003]},
		{"parameters": {"soma.L": 101.37811741954032, "soma(0.5).pas.e": -64.32875826249308, "soma(0.5).pas.g": 6.794699151768774e-06, "soma(0.5).TC_HH.gk_max": 0.04338117054623233, "soma(0.5).TC_HH.gna_max": 0.026306806284900626, "soma(0.5).TC_HH.vtraub": -33.51696456146418, "soma(0.5).TC_HH.vtraub2": -24.85310488105303, "soma(0.5).SK_E2.gSK_E2bar": 6.695427683038653e-05, "soma(0.5).SK_E2.zTau": 43.72835165246882, "soma(0.5).TC_iT_Des98.shift": 1.5457708630871223, "soma(0.5).TC_iT_Des98.actshift": -2.831744878462562, "soma(0.5).TC_iT_Des98.pcabar": 6.24993917041978e-06, "soma(0.5).TC_ih_Bud97.gh_max": 2.2320359371744212e-06, "soma(0.5).TC_ih_Bud97.e_h": -41.84818581018851, "soma(0.5).TC_Nap_Et2.gNap_Et2bar": 3.6698944477806735e-06, "soma(0.5).TC_cad.taur": 12.771842275955622, "soma(0.5).TC_cad.gamma": 0.0002868828802793862, "soma(0.5).TC_iA.gk_max": 1.2186182679112732e-05, "soma(0.5).TC_iL.pcabar": 7.069967405266474e-06, "soma.cao": 3.402762945175203, "soma.ena": 45.07156970384402, "axon.ena": 45.07156970384402, "soma.ek": -101.80718658047472, "axon.ek": -101.80718658047472, "axon.diam": 2.6152426247700795, "axon.L": 666.1849107269411, "axon(0.5).TC_HH.gk_max": 0.004264743419726468, "axon(0.5).TC_HH.gna_max": 4.409770104144505e-06, "axon(0.5).TC_HH.vtraub": -20.470003337798715, "axon(0.5).TC_HH.vtraub2": -29.963377085549958, "axon.Ra": 24.841804216508127, "soma.Ra": 24.841804216508127}, "fitness": [0.0, 0.0, 0.0, 0.0, 0.0, 0.0, 0.0, 0.0, 0.0, 0.0, 0.0, 1.0, 1.0, 1.0, 1.0, 1.0, 0.0, 1.0, 1.0, 0.0, 1.0, 0.0, 3.0, 274.87775822785403, 182.70166643685974, 155.36022954595265, 97.53252652886864, 83.17846487097374, 63.13136966081621, 54.98668983728925, 43.9615675765331, 32.28601148304375, 35.80765768327461, 16.349757317634502, 27.110956441257812, 80.98810527022148, 72.54040928861083, 54.07776724600672, 70.33250089556377, 59.435845959310065, 82.71797492395864, 107.04619994660221, 86.00518227189785, 110.27496131259277, 158.69918428077094, 123.97412115198614], "target": 0, "evaluation": "-3B4F91EFFA80B746", "src": 1, "selection": 66, "id": 44, "init": {"soma.v": -61.37015351165574, "axon.v": -61.370153511655694}, "gsynmin": [0.14992, 0.13736, 0.12476, 0.11367999999999999, 0.10439999999999999, 0.09664, 0.09015999999999999, 0.08464, 0.07992, 0.0758, 0.07216, 0.06896000000000001, 0.06608, 0.06348000000000001, 0.06112, 0.059, 0.05704, 0.0552, 0.05356, 0.052000000000000005, 0.05056, 0.0492, 0.047920000000000004, 0.04672, 0.0456, 0.044559999999999995, 0.04356, 0.0426, 0.041679999999999995, 0.04084, 0.04, 0.03924, 0.03848, 0.03776, 0.03708, 0.03644, 0.035800000000000005, 0.0352, 0.034600000000000006, 0.03404, 0.03352]},
		{"parameters": {"soma.L": 117.28093416334869, "soma(0.5).pas.e": -62.232226104455066, "soma(0.5).pas.g": 6.531669354276151e-06, "soma(0.5).TC_HH.gk_max": 0.021142617962517637, "soma(0.5).TC_HH.gna_max": 0.02269606766181539, "soma(0.5).TC_HH.vtraub": -25.320674312040364, "soma(0.5).TC_HH.vtraub2": -23.692646134275563, "soma(0.5).SK_E2.gSK_E2bar": 0.00010878117962880723, "soma(0.5).SK_E2.zTau": 401.40296766485733, "soma(0.5).TC_iT_Des98.shift": -20.151868703931605, "soma(0.5).TC_iT_Des98.actshift": 5.579069676920238, "soma(0.5).TC_iT_Des98.pcabar": 3.4605602548649015e-06, "soma(0.5).TC_ih_Bud97.gh_max": 1.6080301386935929e-06, "soma(0.5).TC_ih_Bud97.e_h": -35.91771971427899, "soma(0.5).TC_Nap_Et2.gNap_Et2bar": 1.5328827696328554e-06, "soma(0.5).TC_cad.taur": 28.01912746253239, "soma(0.5).TC_cad.gamma": 0.0014659243813386162, "soma(0.5).TC_iA.gk_max": 5.683381164290818e-06, "soma(0.5).TC_iL.pcabar": 1.812990276718641e-05, "soma.cao": 3.49560836899275, "soma.ena": 52.73984348067677, "axon.ena": 52.73984348067677, "soma.ek": -109.76491196197226, "axon.ek": -109.76491196197226, "axon.diam": 1.9587475048873784, "axon.L": 354.2968531870472, "axon(0.5).TC_HH.gk_max": 5.540199505667222e-07, "axon(0.5).TC_HH.gna_max": 0.007001179097565687, "axon(0.5).TC_HH.vtraub": 19.42817981448394, "axon(0.5).TC_HH.vtraub2": -52.73291882988808, "axon.Ra": 71.31768357341792, "soma.Ra": 71.31768357341792}, "fitness": [0.0, 0.0, 0.0, 0.0, 0.0, 0.0, 0.0, 0.0, 0.0, 0.0, 0.0, 1.0, 0.0, 1.0, 2.0, 1.0, 1.0, 2.0, 2.0, 2.0, 1.0, 2.0, 0.0, 302.8801757019153, 204.85401177856383, 181.67065294575946, 94.27514757351645, 76.17563985519223, 53.41366582124443, 38.746444784014344, 25.47771002379315, 14.174638236780027, 14.07861963842139, 4.457804273016854, 17.070700068399383, 52.34982774304784, 72.23132974644172, 92.37444035099915, 72.60785635011328, 82.75876946779773, 81.73454998388515, 110.1315240198963, 140.59073399479607, 140.05493650008253, 140.0891227502354, 193.8940856665306], "target": 0, "evaluation": "-3B4F91EFFA80B746", "src": 1, "selection": 69, "id": 45, "init": {"soma.v": -58.99949841280496, "axon.v": -58.99949841334152}, "gsynmin": [0.07216, 0.06904, 0.06620000000000001, 0.0636, 0.06116, 0.058879999999999995, 0.0568, 0.05484, 0.05296000000000001, 0.05124, 0.049600000000000005, 0.04804, 0.0466, 0.0452, 0.043879999999999995, 0.04264, 0.04144, 0.04032, 0.03928, 0.03824, 0.03728, 0.03636, 0.035480000000000005, 0.034640000000000004, 0.03384, 0.03308, 0.03236, 0.03164, 0.031, 0.03032, 0.02972, 0.02912, 0.028560000000000002, 0.028, 0.02748, 0.02696, 0.02648, 0.026000000000000002, 0.02556, 0.02512, 0.02468]},
		{"parameters": {"soma.L": 117.7848438767081, "soma(0.5).pas.e": -65.48368000101624, "soma(0.5).pas.g": 6.595032704619666e-06, "soma(0.5).TC_HH.gk_max": 0.021050914133349377, "soma(0.5).TC_HH.gna_max": 0.02688062653132057, "soma(0.5).TC_HH.vtraub": -33.404395747885495, "soma(0.5).TC_HH.vtraub2": -25.193498945720915, "soma(0.5).SK_E2.gSK_E2bar": 1.95674176632909e-05, "soma(0.5).SK_E2.zTau": 297.62962887903103, "soma(0.5).TC_iT_Des98.shift": 15.337266261166075, "soma(0.5).TC_iT_Des98.actshift": -22.20241938341686, "soma(0.5).TC_iT_Des98.pcabar": 3.340273026723409e-06, "soma(0.5).TC_ih_Bud97.gh_max": 7.906851112143632e-06, "soma(0.5).TC_ih_Bud97.e_h": -34.16255823109537, "soma(0.5).TC_Nap_Et2.gNap_Et2bar": 3.817921506930178e-06, "soma(0.5).TC_cad.taur": 12.879135817158767, "soma(0.5).TC_cad.gamma": 0.0001522074369196573, "soma(0.5).TC_iA.gk_max": 3.246268823851803e-06, "soma(0.5).TC_iL.pcabar": 5.326370913558124e-06, "soma.cao": 4.622969176571787, "soma.ena": 47.95345753385575, "axon.ena": 47.95345753385575, "soma.ek": -93.52092285884444, "axon.ek": -93.52092285884444, "axon.diam": 1.860031129300844, "axon.L": 316.3005494032383, "axon(0.5).TC_HH.gk_max": 0.00012076254574032032, "axon(0.5).TC_HH.gna_max": 7.48749154283815e-07, "axon(0.5).TC_HH.vtraub": -27.86390353005313, "axon(0.5).TC_HH.vtraub2": -18.474769569447826, "axon.Ra": 37.67335899938407, "soma.Ra": 37.67335899938407}, "fitness": [0.0, 0.0, 0.0, 0.0, 0.0, 0.0, 0.0, 0.0, 0.0, 0.0, 0.0, 0.0, 1.0, 1.0, 2.0, 1.0, 1.0, 1.0, 1.0, 0.0, 1.0, 1.0, 3.0, 404.26744835340406, 281.7711958031201, 237.0076539752307, 90.3801281772563, 74.99909678691151, 43.93531365365718, 36.315608879648394, 27.040721237095532, 22.568396457140913, 30.395809773301256, 27.229765978510425, 32.30082034008544, 50.5305519784534, 63.876212174110236, 72.63026195796814, 68.00804102124897, 89.77890439591636, 81.57630488740925, 104.28645110955239, 101.7009745869516, 122.71663704707447, 119.98173584036125, 130.07724472538757], "target": 0, "evaluation": "-3B4F91EFFA80B746", "src": 1, "selection": 70, "id": 46, "init": {"soma.v": -60.423470317784506, "axon.v": -60.42347031778448}, "gsynmin": [0.15052, 0.14048000000000002, 0.12908, 0.1182, 0.10872, 0.10064000000000001, 0.09376, 0.08792, 0.08284, 0.07844000000000001, 0.0746, 0.07116000000000001, 0.06812, 0.06536, 0.06284, 0.0606, 0.05848, 0.0566, 0.0548, 0.053160000000000006, 0.051640000000000005, 0.05024, 0.04888, 0.04764, 0.046439999999999995, 0.04536, 0.04427999999999999, 0.04328, 0.04236, 0.04144, 0.0406, 0.039760000000000004, 0.039, 0.03824, 0.037520000000000005, 0.036840000000000005, 0.0362, 0.03556000000000001, 0.034960000000000005, 0.03436, 0.033800000000000004]},
		{"parameters": {"soma.L": 127.55232593701116, "soma(0.5).pas.e": -59.5679735314027, "soma(0.5).pas.g": 6.450460606148942e-06, "soma(0.5).TC_HH.gk_max": 0.0466002276219849, "soma(0.5).TC_HH.gna_max": 0.013724869980197098, "soma(0.5).TC_HH.vtraub": -32.994721925592806, "soma(0.5).TC_HH.vtraub2": -23.526607109351836, "soma(0.5).SK_E2.gSK_E2bar": 0.00017698410529899363, "soma(0.5).SK_E2.zTau": 273.9166766192312, "soma(0.5).TC_iT_Des98.shift": 7.040152222933685, "soma(0.5).TC_iT_Des98.actshift": -5.625121333796988, "soma(0.5).TC_iT_Des98.pcabar": 3.709674030471703e-06, "soma(0.5).TC_ih_Bud97.gh_max": 3.4868934171682235e-06, "soma(0.5).TC_ih_Bud97.e_h": -36.595174175324495, "soma(0.5).TC_Nap_Et2.gNap_Et2bar": 2.247750950799616e-06, "soma(0.5).TC_cad.taur": 16.288554568190534, "soma(0.5).TC_cad.gamma": 0.00046377478244578137, "soma(0.5).TC_iA.gk_max": 1.1580603671045185e-06, "soma(0.5).TC_iL.pcabar": 8.223621420071375e-06, "soma.cao": 1.950336597424337, "soma.ena": 57.47615329549252, "axon.ena": 57.47615329549252, "soma.ek": -80.0336772952788, "axon.ek": -80.0336772952788, "axon.diam": 3.4054991496986933, "axon.L": 483.78012801084884, "axon(0.5).TC_HH.gk_max": 0.001159622692158127, "axon(0.5).TC_HH.gna_max": 4.5463735627283e-05, "axon(0.5).TC_HH.vtraub": -42.87745984214645, "axon(0.5).TC_HH.vtraub2": -10.071231407966692, "axon.Ra": 73.34706601585818, "soma.Ra": 73.34706601585818}, "fitness": [0.0, 0.0, 0.0, 0.0, 0.0, 0.0, 0.0, 0.0, 0.0, 0.0, 0.0, 1.0, 0.0, 0.0, 1.0, 0.0, 1.0, 0.0, 0.0, 1.0, 2.0, 2.0, 4.0, 449.75186776161127, 323.135533411075, 278.99572000348667, 127.57188351029001, 105.92371490840554, 71.50073394635595, 47.328844141918424, 29.037831400424494, 13.67665502222179, 7.025456667456506, 8.888454918248962, 25.28722488623223, 57.29731868555972, 61.58290787121762, 87.63595339605742, 73.64067616151489, 98.1246536965703, 81.93855383420497, 177.2428035615661, 110.16633665970254, 145.96056813537612, 115.59120340283748, 143.9548942189357], "target": 0, "evaluation": "-3B4F91EFFA80B746", "src": 1, "selection": 71, "id": 47, "init": {"soma.v": -56.03763262592979, "axon.v": -56.03763262382398}, "gsynmin": [0.15896, 0.14536, 0.13228, 0.12072, 0.11087999999999999, 0.10256, 0.09544000000000001, 0.08932, 0.084, 0.07932, 0.07524000000000002, 0.07156000000000001, 0.06828000000000001, 0.06532, 0.06264, 0.06016, 0.05792, 0.05584, 0.05396000000000001, 0.052160000000000005, 0.05052, 0.049, 0.047560000000000005, 0.0462, 0.04492, 0.04372, 0.0426, 0.04156, 0.04052, 0.039560000000000005, 0.03868, 0.0378, 0.03696000000000001, 0.036160000000000005, 0.035440000000000006, 0.03472, 0.034, 0.03336, 0.03272, 0.03212, 0.031520000000000006]},
		{"parameters": {"soma.L": 117.5757966625037, "soma(0.5).pas.e": -64.21243901516075, "soma(0.5).pas.g": 7.36281095062542e-06, "soma(0.5).TC_HH.gk_max": 0.01516155060071979, "soma(0.5).TC_HH.gna_max": 0.02431124709251746, "soma(0.5).TC_HH.vtraub": -31.536671675148913, "soma(0.5).TC_HH.vtraub2": -26.15113734018281, "soma(0.5).SK_E2.gSK_E2bar": 0.001957451202438544, "soma(0.5).SK_E2.zTau": 365.22342572547643, "soma(0.5).TC_iT_Des98.shift": 3.293643145892794, "soma(0.5).TC_iT_Des98.actshift": -20.46083400799253, "soma(0.5).TC_iT_Des98.pcabar": 3.18361065570678e-06, "soma(0.5).TC_ih_Bud97.gh_max": 1.3010493851235789e-05, "soma(0.5).TC_ih_Bud97.e_h": -33.847192608938315, "soma(0.5).TC_Nap_Et2.gNap_Et2bar": 4.049516662730601e-06, "soma(0.5).TC_cad.taur": 13.389586082029687, "soma(0.5).TC_cad.gamma": 0.000288002791890204, "soma(0.5).TC_iA.gk_max": 2.8530779137380383e-05, "soma(0.5).TC_iL.pcabar": 6.561336553871578e-06, "soma.cao": 1.856498126254156, "soma.ena": 48.33861549595981, "axon.ena": 48.33861549595981, "soma.ek": -96.90560806311677, "axon.ek": -96.90560806311677, "axon.diam": 2.623406783615592, "axon.L": 601.0603901090872, "axon(0.5).TC_HH.gk_max": 0.0004900784707499823, "axon(0.5).TC_HH.gna_max": 5.42617643779122e-06, "axon(0.5).TC_HH.vtraub": -36.52908967278297, "axon(0.5).TC_HH.vtraub2": -19.16495269366992, "axon.Ra": 32.67993713510725, "soma.Ra": 32.67993713510725}, "fitness": [0.0, 0.0, 0.0, 0.0, 0.0, 0.0, 0.0, 0.0, 0.0, 0.0, 0.0, 0.0, 1.0, 2.0, 2.0, 1.0, 1.0, 1.0, 1.0, 0.0, 1.0, 1.0, 3.0, 514.7793050454604, 370.5991637595961, 321.4341048904109, 129.99283510786975, 103.98784825098483, 63.05003687216837, 43.309476852861906, 24.474067459564974, 14.332694109579714, 18.958155887379473, 20.428465913929294, 17.585872622747797, 48.74848135297159, 75.51047145484986, 65.43187623101014, 56.388208421140085, 72.56217131946077, 76.4798938272706, 90.91875696358511, 89.23841224261297, 118.48987579034842, 102.71857003049415, 127.30331733614436], "target": 0, "evaluation": "-3B4F91EFFA80B746", "src": 1, "selection": 75, "id": 48, "init": {"soma.v": -58.62903333339788, "axon.v": -58.629033333397444}, "gsynmin": [0.17784, 0.16408, 0.14944, 0.13608, 0.12455999999999999, 0.11487999999999998, 0.10672, 0.09972, 0.09372, 0.08851999999999999, 0.08396, 0.07992, 0.07628000000000001, 0.07304000000000001, 0.07012, 0.06744000000000001, 0.065, 0.06276, 0.06068, 0.0588, 0.057, 0.05536, 0.0538, 0.052320000000000005, 0.050960000000000005, 0.04968, 0.04848, 0.04732, 0.046239999999999996, 0.0452, 0.044199999999999996, 0.04328, 0.04236, 0.04152, 0.04072, 0.039920000000000004, 0.03916, 0.03844, 0.03776, 0.03712000000000001, 0.036480000000000005]},
		{"parameters": {"soma.L": 105.4732693799833, "soma(0.5).pas.e": -60.05560720995865, "soma(0.5).pas.g": 6.569189937607382e-06, "soma(0.5).TC_HH.gk_max": 0.05115818620843686, "soma(0.5).TC_HH.gna_max": 0.006827237799254436, "soma(0.5).TC_HH.vtraub": -32.50172183394153, "soma(0.5).TC_HH.vtraub2": -26.12056373453968, "soma(0.5).SK_E2.gSK_E2bar": 1.1355187926194289e-05, "soma(0.5).SK_E2.zTau": 393.58450068469864, "soma(0.5).TC_iT_Des98.shift": 17.310956429064625, "soma(0.5).TC_iT_Des98.actshift": -23.369811778181205, "soma(0.5).TC_iT_Des98.pcabar": 3.1704270015661735e-06, "soma(0.5).TC_ih_Bud97.gh_max": 1.1293783946983663e-07, "soma(0.5).TC_ih_Bud97.e_h": -30.90848165987127, "soma(0.5).TC_Nap_Et2.gNap_Et2bar": 2.195795876881726e-06, "soma(0.5).TC_cad.taur": 18.346427594744785, "soma(0.5).TC_cad.gamma": 0.0008160133370537934, "soma(0.5).TC_iA.gk_max": 8.859276296569582e-05, "soma(0.5).TC_iL.pcabar": 1.0262457142397295e-05, "soma.cao": 3.494639071080875, "soma.ena": 61.991726885499205, "axon.ena": 61.991726885499205, "soma.ek": -100.29756023552639, "axon.ek": -100.29756023552639, "axon.diam": 2.6152426247700795, "axon.L": 595.5760097548391, "axon(0.5).TC_HH.gk_max": 0.0014713440832009644, "axon(0.5).TC_HH.gna_max": 0.00012271523363248293, "axon(0.5).TC_HH.vtraub": -7.28399501168083, "axon(0.5).TC_HH.vtraub2": -14.04741935305981, "axon.Ra": 29.133878513649773, "soma.Ra": 29.133878513649773}, "fitness": [0.0, 0.0, 0.0, 0.0, 0.0, 0.0, 0.0, 0.0, 0.0, 0.0, 0.0, 1.0, 0.0, 0.0, 0.0, 0.0, 1.0, 0.0, 1.0, 1.0, 3.0, 2.0, 4.0, 356.565606871113, 244.80374440123995, 201.58824716268418, 140.25537687101578, 106.58560675615279, 71.2303919366833, 49.81108021307086, 31.48708227749626, 16.44903280418291, 15.932491007789519, 5.050706589065661, 37.48413917045176, 68.93913079121879, 65.18230165671321, 67.60955019206412, 86.7215556046809, 66.45502693155073, 94.63825579298731, 84.12309394328094, 107.36031199312096, 111.93910756443759, 99.55594596672942, 133.99726768960687], "target": 0, "evaluation": "-3B4F91EFFA80B746", "src": 1, "selection": 76, "id": 49, "init": {"soma.v": -59.21987999834523, "axon.v": -59.21987999834517}, "gsynmin": [0.14056000000000002, 0.12624000000000002, 0.11403999999999999, 0.10396, 0.09564, 0.08872, 0.08284, 0.07784, 0.07348000000000002, 0.06968, 0.06632, 0.06332, 0.0606, 0.0582, 0.05596, 0.05396000000000001, 0.05208, 0.05036, 0.0488, 0.04732, 0.04592, 0.04464, 0.04344, 0.04228, 0.04124, 0.0402, 0.03924, 0.038360000000000005, 0.03748, 0.036680000000000004, 0.03588, 0.035160000000000004, 0.03444, 0.033760000000000005, 0.033120000000000004, 0.03248, 0.03188, 0.03132, 0.030760000000000003, 0.03024, 0.02972]},
		{"parameters": {"soma.L": 117.54562638368385, "soma(0.5).pas.e": -64.27240576129626, "soma(0.5).pas.g": 6.9708076427951384e-06, "soma(0.5).TC_HH.gk_max": 0.017961125849885604, "soma(0.5).TC_HH.gna_max": 0.02339854689120959, "soma(0.5).TC_HH.vtraub": -31.497693392046923, "soma(0.5).TC_HH.vtraub2": -27.363483058502435, "soma(0.5).SK_E2.gSK_E2bar": 1.4922102480882269e-05, "soma(0.5).SK_E2.zTau": 481.1643356772222, "soma(0.5).TC_iT_Des98.shift": -4.61201192777505, "soma(0.5).TC_iT_Des98.actshift": 2.221173578392321, "soma(0.5).TC_iT_Des98.pcabar": 3.86364018084678e-06, "soma(0.5).TC_ih_Bud97.gh_max": 6.07845641977751e-06, "soma(0.5).TC_ih_Bud97.e_h": -34.199574660660296, "soma(0.5).TC_Nap_Et2.gNap_Et2bar": 4.014903192288722e-06, "soma(0.5).TC_cad.taur": 13.558060517353015, "soma(0.5).TC_cad.gamma": 0.00010683299296270117, "soma(0.5).TC_iA.gk_max": 3.710466839900315e-06, "soma(0.5).TC_iL.pcabar": 6.482947564509436e-06, "soma.cao": 3.2002358025840474, "soma.ena": 45.25665908114785, "axon.ena": 45.25665908114785, "soma.ek": -76.98203350123913, "axon.ek": -76.98203350123913, "axon.diam": 2.705844283013828, "axon.L": 143.53976080924755, "axon(0.5).TC_HH.gk_max": 6.92792896276556e-07, "axon(0.5).TC_HH.gna_max": 3.597798160722694e-06, "axon(0.5).TC_HH.vtraub": -46.1825116982351, "axon(0.5).TC_HH.vtraub2": -29.44319393861275, "axon.Ra": 55.69353259020491, "soma.Ra": 55.69353259020491}, "fitness": [0.0, 0.0, 0.0, 0.0, 0.0, 0.0, 0.0, 0.0, 0.0, 0.0, 0.0, 0.0, 1.0, 1.0, 1.0, 1.0, 0.0, 1.0, 0.0, 1.0, 2.0, 1.0, 4.0, 416.1074699236133, 292.57425367963936, 247.49399063276945, 86.1865423403285, 72.47282650452993, 41.75327027533513, 33.0100497235242, 24.82074363649885, 17.768289460019556, 17.646771705690824, 21.034747367951926, 29.11881764572598, 58.12099906593514, 76.93540985413524, 54.06459235336344, 91.73958262218268, 89.01712255618361, 131.82965217550554, 115.40146536726033, 116.55183315403184, 119.97894661792344, 146.14276340510918, 134.7291572622091], "target": 0, "evaluation": "-3B4F91EFFA80B746", "src": 1, "selection": 77, "id": 50, "init": {"soma.v": -58.43630568305864, "axon.v": -58.436305683033886}, "gsynmin": [0.14736, 0.13616, 0.12448, 0.11384, 0.1046, 0.09672, 0.09004, 0.08432, 0.07936, 0.07504000000000001, 0.07124000000000001, 0.06784000000000001, 0.06484, 0.06212, 0.05964, 0.0574, 0.05532, 0.05344, 0.05172000000000001, 0.05008, 0.04856, 0.04716, 0.04584, 0.04464, 0.04348, 0.04236, 0.04132, 0.04036, 0.03944, 0.038560000000000004, 0.037720000000000004, 0.03692000000000001, 0.036160000000000005, 0.035440000000000006, 0.03472, 0.03404, 0.0334, 0.0328, 0.0322, 0.03164, 0.031080000000000003]},
		{"parameters": {"soma.L": 118.46232135751973, "soma(0.5).pas.e": -58.27389403431644, "soma(0.5).pas.g": 6.566243703781877e-06, "soma(0.5).TC_HH.gk_max": 0.020486155776779508, "soma(0.5).TC_HH.gna_max": 0.02045260001930919, "soma(0.5).TC_HH.vtraub": -32.94388908696236, "soma(0.5).TC_HH.vtraub2": -24.97277289313795, "soma(0.5).SK_E2.gSK_E2bar": 3.4344928646551816e-05, "soma(0.5).SK_E2.zTau": 233.621244866145, "soma(0.5).TC_iT_Des98.shift": 15.060855310244328, "soma(0.5).TC_iT_Des98.actshift": 24.437985091747066, "soma(0.5).TC_iT_Des98.pcabar": 3.419458251217797e-06, "soma(0.5).TC_ih_Bud97.gh_max": 2.449948424928745e-06, "soma(0.5).TC_ih_Bud97.e_h": -32.7499055993147, "soma(0.5).TC_Nap_Et2.gNap_Et2bar": 9.999612195042048e-07, "soma(0.5).TC_cad.taur": 13.535019794548383, "soma(0.5).TC_cad.gamma": 0.0004887301984900875, "soma(0.5).TC_iA.gk_max": 7.801002152268566e-06, "soma(0.5).TC_iL.pcabar": 6.72270695844947e-06, "soma.cao": 3.491335224694048, "soma.ena": 57.416719077348965, "axon.ena": 57.416719077348965, "soma.ek": -85.63527080279091, "axon.ek": -85.63527080279091, "axon.diam": 2.7195419777676673, "axon.L": 361.64009350619335, "axon(0.5).TC_HH.gk_max": 5.992979158233729e-07, "axon(0.5).TC_HH.gna_max": 0.0034451522716619372, "axon(0.5).TC_HH.vtraub": 8.368698446873218, "axon(0.5).TC_HH.vtraub2": -2.6632770948386195, "axon.Ra": 54.31906018423925, "soma.Ra": 54.31906018423925}, "fitness": [0.0, 0.0, 0.0, 0.0, 0.0, 0.0, 0.0, 0.0, 0.0, 0.0, 0.0, 0.0, 2.0, 2.0, 2.0, 2.0, 1.0, 2.0, 1.0, 0.0, 1.0, 0.0, 3.0, 638.4789231027572, 456.8314406402105, 386.4619063426164, 168.11594974386597, 119.94201566809102, 72.44969666821972, 40.7935806456281, 18.902931249914566, 6.369089678281044, 6.21424213969698, 3.768397341821958, 4.434298278596737, 37.53407918978353, 52.597177748831996, 50.165863523446916, 74.28836429920436, 71.0619216730502, 118.1765546449925, 99.61897806978159, 124.82651335003463, 105.41127511615743, 150.18138461415145, 136.84530416850185], "target": 0, "evaluation": "-3B4F91EFFA80B746", "src": 1, "selection": 78, "id": 51, "init": {"soma.v": -56.51144853094613, "axon.v": -56.511448530946105}, "gsynmin": [0.1558, 0.14851999999999999, 0.13972, 0.13032000000000002, 0.12124, 0.11299999999999999, 0.1056, 0.09912000000000001, 0.09336, 0.08828, 0.08376, 0.07972, 0.07608000000000001, 0.0728, 0.0698, 0.06708, 0.06459999999999999, 0.062279999999999995, 0.06016, 0.058159999999999996, 0.05632, 0.05464, 0.053040000000000004, 0.05152, 0.050120000000000005, 0.0488, 0.04752, 0.04636, 0.045239999999999995, 0.04416, 0.04316, 0.0422, 0.04128, 0.0404, 0.039560000000000005, 0.03876, 0.038000000000000006, 0.03728, 0.03656, 0.03588, 0.03524]},
		{"parameters": {"soma.L": 116.74924548196054, "soma(0.5).pas.e": -62.689518750612635, "soma(0.5).pas.g": 6.815829225478465e-06, "soma(0.5).TC_HH.gk_max": 0.021024632676356094, "soma(0.5).TC_HH.gna_max": 0.021672795392294972, "soma(0.5).TC_HH.vtraub": -31.225006701811672, "soma(0.5).TC_HH.vtraub2": -26.491749183425352, "soma(0.5).SK_E2.gSK_E2bar": 1.7454106191179272e-05, "soma(0.5).SK_E2.zTau": 354.58073468514834, "soma(0.5).TC_iT_Des98.shift": 14.33810191352492, "soma(0.5).TC_iT_Des98.actshift": 0.4622625611381608, "soma(0.5).TC_iT_Des98.pcabar": 4.044648372257049e-06, "soma(0.5).TC_ih_Bud97.gh_max": 1.199370742729985e-06, "soma(0.5).TC_ih_Bud97.e_h": -31.143424848552122, "soma(0.5).TC_Nap_Et2.gNap_Et2bar": 3.377529666830929e-06, "soma(0.5).TC_cad.taur": 5.783262241199907, "soma(0.5).TC_cad.gamma": 0.001049669652740067, "soma(0.5).TC_iA.gk_max": 7.661722816805132e-06, "soma(0.5).TC_iL.pcabar": 6.988420289297883e-06, "soma.cao": 2.9250153523294498, "soma.ena": 48.64008732690436, "axon.ena": 48.64008732690436, "soma.ek": -96.66835443678438, "axon.ek": -96.66835443678438, "axon.diam": 1.2024227724915488, "axon.L": 400.9504709707119, "axon(0.5).TC_HH.gk_max": 0.0002013940304895921, "axon(0.5).TC_HH.gna_max": 0.027861504352562072, "axon(0.5).TC_HH.vtraub": -13.12085356465817, "axon(0.5).TC_HH.vtraub2": -31.260484820783788, "axon.Ra": 34.121950439401274, "soma.Ra": 34.121950439401274}, "fitness": [0.0, 0.0, 0.0, 0.0, 0.0, 0.0, 0.0, 0.0, 0.0, 0.0, 0.0, 1.0, 1.0, 1.0, 2.0, 1.0, 1.0, 1.0, 1.0, 1.0, 1.0, 0.0, 2.0, 296.0830920767162, 199.70517319408688, 167.79080800117688, 86.61640284584507, 77.3010710315562, 52.4479501697867, 40.76232000653864, 28.549913382294665, 19.00972293673041, 21.73440793500455, 13.217394170645578, 28.301843328386703, 73.08377319292066, 73.9738867469776, 103.52182957415137, 66.84437131187025, 86.4784627822654, 79.93838938753031, 94.16171652803929, 140.05472966959908, 98.05207169719657, 125.46477026323835, 150.36486394787852], "target": 0, "evaluation": "-3B4F91EFFA80B746", "src": 1, "selection": 81, "id": 52, "init": {"soma.v": -60.13201602276945, "axon.v": -60.1320160227694}, "gsynmin": [0.15216, 0.1386, 0.12556, 0.11427999999999999, 0.10483999999999999, 0.09696, 0.09032, 0.08464, 0.07980000000000001, 0.07556000000000002, 0.07184000000000001, 0.06852, 0.06556000000000001, 0.06292, 0.06048, 0.05828, 0.05628, 0.05444, 0.05272, 0.051120000000000006, 0.049640000000000004, 0.048279999999999997, 0.047, 0.04576, 0.04464, 0.04356, 0.04252, 0.04156, 0.04064, 0.039760000000000004, 0.03896, 0.038160000000000006, 0.0374, 0.036680000000000004, 0.036000000000000004, 0.035320000000000004, 0.03468, 0.03408, 0.03348, 0.032920000000000005, 0.0324]},
		{"parameters": {"soma.L": 107.8876214348282, "soma(0.5).pas.e": -62.01907303106902, "soma(0.5).pas.g": 7.339598474508979e-06, "soma(0.5).TC_HH.gk_max": 0.013777487385538113, "soma(0.5).TC_HH.gna_max": 0.02687976695051951, "soma(0.5).TC_HH.vtraub": -32.38510892068255, "soma(0.5).TC_HH.vtraub2": -32.992779687233096, "soma(0.5).SK_E2.gSK_E2bar": 1.1795227580297682e-06, "soma(0.5).SK_E2.zTau": 255.27412126026076, "soma(0.5).TC_iT_Des98.shift": -7.041338480469569, "soma(0.5).TC_iT_Des98.actshift": 2.45745139254592, "soma(0.5).TC_iT_Des98.pcabar": 5.50895179654179e-06, "soma(0.5).TC_ih_Bud97.gh_max": 1.0179933227764069e-05, "soma(0.5).TC_ih_Bud97.e_h": -37.96740027070147, "soma(0.5).TC_Nap_Et2.gNap_Et2bar": 3.3188707816107356e-06, "soma(0.5).TC_cad.taur": 9.967099887812141, "soma(0.5).TC_cad.gamma": 0.00025542528726971674, "soma(0.5).TC_iA.gk_max": 4.7316995539159647e-05, "soma(0.5).TC_iL.pcabar": 6.012938530842777e-06, "soma.cao": 1.3491148547780636, "soma.ena": 52.06890332249901, "axon.ena": 52.06890332249901, "soma.ek": -83.58926922258155, "axon.ek": -83.58926922258155, "axon.diam": 2.644068840335652, "axon.L": 597.5007565282683, "axon(0.5).TC_HH.gk_max": 5.397195166073822e-06, "axon(0.5).TC_HH.gna_max": 0.0003467975766005898, "axon(0.5).TC_HH.vtraub": -33.822775923222856, "axon(0.5).TC_HH.vtraub2": -30.441091066557483, "axon.Ra": 50.79040089126093, "soma.Ra": 50.79040089126093}, "fitness": [0.0, 0.0, 0.0, 0.0, 0.0, 0.0, 0.0, 0.0, 0.0, 0.0, 0.0, 0.0, 1.0, 2.0, 2.0, 2.0, 1.0, 2.0, 2.0, 1.0, 0.0, 1.0, 2.0, 470.79795565983187, 334.5329940801962, 287.4975621402945, 100.3020012034791, 79.58099518427848, 50.4208631416822, 32.12775339426037, 19.66912722706921, 9.103323492352915, 6.313353378459668, 7.163808206819402, 14.854714248497377, 54.04245534342344, 74.39171255710077, 58.65979273258231, 81.93898153957652, 78.88694470735213, 94.06780163874981, 130.42584206217774, 91.22342193259335, 133.0605048467404, 162.72669675250998, 136.39043502883928], "target": 0, "evaluation": "-3B4F91EFFA80B746", "src": 1, "selection": 82, "id": 53, "init": {"soma.v": -55.72941330259859, "axon.v": -55.72941330255445}, "gsynmin": [0.15492, 0.1446, 0.13308, 0.12196, 0.11199999999999999, 0.10339999999999999, 0.096, 0.08964, 0.08416, 0.07932, 0.07508000000000001, 0.07132000000000001, 0.06796, 0.06496, 0.0622, 0.05972, 0.05744, 0.05536, 0.05344, 0.051640000000000005, 0.05, 0.04844, 0.047, 0.04568, 0.044399999999999995, 0.043199999999999995, 0.04208, 0.041, 0.04, 0.03904, 0.038160000000000006, 0.03728, 0.036480000000000005, 0.03568, 0.03492000000000001, 0.0342, 0.03352, 0.03288, 0.03224, 0.03164, 0.03104]},
		{"parameters": {"soma.L": 78.40748578032672, "soma(0.5).pas.e": -63.642173508783074, "soma(0.5).pas.g": 8.289599503524566e-06, "soma(0.5).TC_HH.gk_max": 0.010186836969731163, "soma(0.5).TC_HH.gna_max": 0.0387410414773522, "soma(0.5).TC_HH.vtraub": -27.51564384966493, "soma(0.5).TC_HH.vtraub2": -26.813357139452826, "soma(0.5).SK_E2.gSK_E2bar": 0.0001043366674677534, "soma(0.5).SK_E2.zTau": 274.4361509368534, "soma(0.5).TC_iT_Des98.shift": 8.674494494834548, "soma(0.5).TC_iT_Des98.actshift": 5.672574119215696, "soma(0.5).TC_iT_Des98.pcabar": 2.4507860532945706e-06, "soma(0.5).TC_ih_Bud97.gh_max": 3.077708208374006e-06, "soma(0.5).TC_ih_Bud97.e_h": -26.28805838329877, "soma(0.5).TC_Nap_Et2.gNap_Et2bar": 3.271407304457973e-06, "soma(0.5).TC_cad.taur": 13.288766423572444, "soma(0.5).TC_cad.gamma": 8.56743335314975e-05, "soma(0.5).TC_iA.gk_max": 3.866630411168731e-05, "soma(0.5).TC_iL.pcabar": 6.755023476285386e-06, "soma.cao": 3.6233820736101334, "soma.ena": 55.75005081729565, "axon.ena": 55.75005081729565, "soma.ek": -100.31632641924193, "axon.ek": -100.31632641924193, "axon.diam": 3.1556553500986984, "axon.L": 423.89509555338407, "axon(0.5).TC_HH.gk_max": 7.063397967407228e-05, "axon(0.5).TC_HH.gna_max": 1.2130651044086575e-06, "axon(0.5).TC_HH.vtraub": -23.78620568799945, "axon(0.5).TC_HH.vtraub2": 12.069244675785242, "axon.Ra": 36.58197340478162, "soma.Ra": 36.58197340478162}, "fitness": [0.0, 0.0, 0.0, 0.0, 0.0, 0.0, 0.0, 0.0, 0.0, 0.0, 0.0, 0.0, 1.0, 1.0, 1.0, 0.0, 0.0, 0.0, 1.0, 1.0, 3.0, 2.0, 5.0, 184.02410499722527, 112.5179436511358, 105.51561499142299, 39.168279995858455, 37.063345765920666, 32.96805904630312, 35.309978745709444, 29.71721208016206, 25.602809639055533, 35.1421553827077, 24.332908883953035, 29.43195674559145, 63.478253884868344, 82.63531881315706, 53.96081282206093, 92.60627249336278, 101.78285477897606, 72.17408034427179, 88.77238875337727, 112.22213150110588, 89.64766488119236, 129.79832209156265, 114.61104188254438], "target": 0, "evaluation": "-3B4F91EFFA80B746", "src": 1, "selection": 83, "id": 54, "init": {"soma.v": -60.9410685718155, "axon.v": -60.94106857181548}, "gsynmin": [0.14895999999999998, 0.13664, 0.12408, 0.11283999999999998, 0.10328, 0.0952, 0.08843999999999999, 0.08268, 0.07776000000000001, 0.07348000000000002, 0.06976, 0.06644, 0.06348000000000001, 0.06084, 0.05848, 0.05632, 0.054360000000000006, 0.052520000000000004, 0.05088, 0.04932, 0.04788, 0.04656, 0.04532, 0.04416, 0.043039999999999995, 0.041999999999999996, 0.04104, 0.04012, 0.03924, 0.038400000000000004, 0.0376, 0.03688, 0.036160000000000005, 0.035480000000000005, 0.034800000000000005, 0.03416, 0.033560000000000006, 0.033, 0.03244, 0.031920000000000004, 0.031400000000000004]},
		{"parameters": {"soma.L": 117.25938319969251, "soma(0.5).pas.e": -64.01615998212165, "soma(0.5).pas.g": 7.078055845475713e-06, "soma(0.5).TC_HH.gk_max": 0.01557310921951084, "soma(0.5).TC_HH.gna_max": 0.022561770023767823, "soma(0.5).TC_HH.vtraub": -32.074218158260344, "soma(0.5).TC_HH.vtraub2": -28.438377857551746, "soma(0.5).SK_E2.gSK_E2bar": 2.1269358490521667e-05, "soma(0.5).SK_E2.zTau": 118.08881831715689, "soma(0.5).TC_iT_Des98.shift": -2.6591324887945156, "soma(0.5).TC_iT_Des98.actshift": -8.276491950209202, "soma(0.5).TC_iT_Des98.pcabar": 8.82078074116065e-07, "soma(0.5).TC_ih_Bud97.gh_max": 3.7265847459286163e-06, "soma(0.5).TC_ih_Bud97.e_h": -38.30369885142718, "soma(0.5).TC_Nap_Et2.gNap_Et2bar": 3.820764287783855e-06, "soma(0.5).TC_cad.taur": 13.872223709577604, "soma(0.5).TC_cad.gamma": 0.02350709600697418, "soma(0.5).TC_iA.gk_max": 1.3455249016705753e-05, "soma(0.5).TC_iL.pcabar": 6.53741648418657e-06, "soma.cao": 3.9656587568424606, "soma.ena": 47.29446885872552, "axon.ena": 47.29446885872552, "soma.ek": -77.46601459394662, "axon.ek": -77.46601459394662, "axon.diam": 2.633778489273023, "axon.L": 421.2687677451038, "axon(0.5).TC_HH.gk_max": 0.01349821730349452, "axon(0.5).TC_HH.gna_max": 0.0001318273079368262, "axon(0.5).TC_HH.vtraub": -30.96313434903772, "axon(0.5).TC_HH.vtraub2": -22.2399725660956, "axon.Ra": 42.84152795376767, "soma.Ra": 42.84152795376767}, "fitness": [0.0, 0.0, 0.0, 0.0, 0.0, 0.0, 0.0, 0.0, 0.0, 0.0, 0.0, 0.0, 1.0, 1.0, 1.0, 0.0, 0.0, 0.0, 0.0, 1.0, 2.0, 2.0, 4.0, 341.40795877844386, 233.59815569472954, 203.1959264558285, 97.73689278821291, 82.74062245552527, 56.97759105588504, 46.926869682869814, 34.8697168571797, 26.56686573716731, 34.80611392843033, 22.065158964409406, 43.47000817069367, 58.92751403517578, 80.09591220619316, 47.37670493579409, 75.4324978693588, 90.24163589836407, 69.09918147856756, 105.1375478202941, 84.07430950246776, 120.30222803328301, 99.65472598478024, 129.2958065650859], "target": 0, "evaluation": "-3B4F91EFFA80B746", "src": 1, "selection": 86, "id": 55, "init": {"soma.v": -60.996375095796886, "axon.v": -60.99637509579683}, "gsynmin": [0.1676, 0.15344, 0.13912000000000002, 0.12656, 0.11599999999999999, 0.10724, 0.09984000000000001, 0.0936, 0.08824, 0.08356000000000001, 0.07948000000000001, 0.07584000000000002, 0.07264000000000001, 0.06972, 0.06708, 0.06468, 0.062479999999999994, 0.06048, 0.0586, 0.05688, 0.05528, 0.05376, 0.052360000000000004, 0.05104, 0.049800000000000004, 0.048600000000000004, 0.04748, 0.046439999999999995, 0.04544, 0.04448, 0.0436, 0.04272, 0.04192, 0.041120000000000004, 0.04036, 0.03964, 0.03896, 0.03828, 0.03764, 0.037000000000000005, 0.0364]},
		{"parameters": {"soma.L": 118.03779603615031, "soma(0.5).pas.e": -63.81513909437557, "soma(0.5).pas.g": 6.553048678599304e-06, "soma(0.5).TC_HH.gk_max": 0.020654946468026944, "soma(0.5).TC_HH.gna_max": 0.016521460913086233, "soma(0.5).TC_HH.vtraub": -33.73972030152917, "soma(0.5).TC_HH.vtraub2": -24.598737940181188, "soma(0.5).SK_E2.gSK_E2bar": 0.00034465390385834624, "soma(0.5).SK_E2.zTau": 345.0810410279389, "soma(0.5).TC_iT_Des98.shift": 4.855757748567102, "soma(0.5).TC_iT_Des98.actshift": -23.250731602374614, "soma(0.5).TC_iT_Des98.pcabar": 7.579044737223205e-07, "soma(0.5).TC_ih_Bud97.gh_max": 8.901992763661529e-06, "soma(0.5).TC_ih_Bud97.e_h": -31.160848541964874, "soma(0.5).TC_Nap_Et2.gNap_Et2bar": 3.0086897510881464e-06, "soma(0.5).TC_cad.taur": 22.844880290718205, "soma(0.5).TC_cad.gamma": 0.00010788260579452432, "soma(0.5).TC_iA.gk_max": 2.1052055651861975e-05, "soma(0.5).TC_iL.pcabar": 3.509594833444228e-06, "soma.cao": 2.7302903342816673, "soma.ena": 44.62611493807693, "axon.ena": 44.62611493807693, "soma.ek": -100.53414049823809, "axon.ek": -100.53414049823809, "axon.diam": 2.418046363741117, "axon.L": 492.1914341200306, "axon(0.5).TC_HH.gk_max": 0.00045068030820297097, "axon(0.5).TC_HH.gna_max": 2.3126364314683234e-05, "axon(0.5).TC_HH.vtraub": -16.274268029092294, "axon(0.5).TC_HH.vtraub2": 0.5275204529356614, "axon.Ra": 47.16722165026649, "soma.Ra": 47.16722165026649}, "fitness": [0.0, 0.0, 0.0, 0.0, 0.0, 0.0, 0.0, 0.0, 0.0, 0.0, 0.0, 0.0, 2.0, 2.0, 2.0, 1.0, 0.0, 0.0, 0.0, 1.0, 3.0, 2.0, 5.0, 428.4051048662693, 298.5921879158033, 263.5436662174424, 103.3974769090338, 80.27706283217043, 52.14549413908905, 36.08713716785062, 21.068111809746632, 13.140758659993127, 20.614017219776134, 17.958002885837733, 14.048936675304681, 46.18888574042076, 60.27262316913281, 66.15590493327095, 49.99105217478881, 50.45819024995426, 69.6489834881998, 91.23139137320278, 92.37599851988846, 83.62706270335374, 119.05524109708571, 113.66800337427483], "target": 0, "evaluation": "-3B4F91EFFA80B746", "src": 1, "selection": 87, "id": 56, "init": {"soma.v": -58.98935853447199, "axon.v": -58.98935853447194}, "gsynmin": [0.17588, 0.16772, 0.15716, 0.14544, 0.1342, 0.12415999999999999, 0.11544, 0.10788, 0.10132, 0.09564, 0.09064, 0.0862, 0.08224000000000001, 0.07868000000000001, 0.07548000000000002, 0.0726, 0.06992000000000001, 0.06748000000000001, 0.06524, 0.06316000000000001, 0.061239999999999996, 0.05944, 0.05776, 0.0562, 0.054720000000000005, 0.053320000000000006, 0.05204, 0.050800000000000005, 0.049600000000000005, 0.04852, 0.04744, 0.046439999999999995, 0.04548, 0.044559999999999995, 0.04372, 0.042879999999999995, 0.04208, 0.04132, 0.04056, 0.03984, 0.03916]},
		{"parameters": {"soma.L": 110.67997511806763, "soma(0.5).pas.e": -63.675943417472475, "soma(0.5).pas.g": 7.5708746202347735e-06, "soma(0.5).TC_HH.gk_max": 0.01936379636187077, "soma(0.5).TC_HH.gna_max": 0.025965962766675364, "soma(0.5).TC_HH.vtraub": -33.239020544220146, "soma(0.5).TC_HH.vtraub2": -26.567210682472812, "soma(0.5).SK_E2.gSK_E2bar": 2.1686127295486054e-05, "soma(0.5).SK_E2.zTau": 388.82773084130673, "soma(0.5).TC_iT_Des98.shift": -13.895314003537413, "soma(0.5).TC_iT_Des98.actshift": 10.428416164689223, "soma(0.5).TC_iT_Des98.pcabar": 4.5646938144239264e-07, "soma(0.5).TC_ih_Bud97.gh_max": 6.963553218756642e-06, "soma(0.5).TC_ih_Bud97.e_h": -34.101344134099385, "soma(0.5).TC_Nap_Et2.gNap_Et2bar": 3.0430318626568487e-06, "soma(0.5).TC_cad.taur": 12.678107136162915, "soma(0.5).TC_cad.gamma": 0.00039895686882740955, "soma(0.5).TC_iA.gk_max": 4.189316298038052e-06, "soma(0.5).TC_iL.pcabar": 5.662322761968908e-06, "soma.cao": 2.676037857774736, "soma.ena": 51.355105749756206, "axon.ena": 51.355105749756206, "soma.ek": -93.6836770021062, "axon.ek": -93.6836770021062, "axon.diam": 3.5035821495965402, "axon.L": 332.45911094535916, "axon(0.5).TC_HH.gk_max": 4.922299662650151e-06, "axon(0.5).TC_HH.gna_max": 8.05855735513857e-06, "axon(0.5).TC_HH.vtraub": -11.422665742402053, "axon(0.5).TC_HH.vtraub2": -32.07633564850363, "axon.Ra": 37.84248334337181, "soma.Ra": 37.84248334337181}, "fitness": [0.0, 0.0, 0.0, 0.0, 0.0, 0.0, 0.0, 0.0, 0.0, 0.0, 0.0, 0.0, 2.0, 2.0, 3.0, 2.0, 2.0, 2.0, 2.0, 2.0, 0.0, 1.0, 1.0, 384.7087449560552, 265.0070246457631, 236.85378163305717, 93.02288040208623, 72.62288514148693, 47.52415590662315, 32.90679475026207, 19.62282995879742, 12.616067909552813, 19.12942842737305, 16.751951522377112, 13.02887048480558, 43.83552428944481, 44.78934852127869, 60.54015348458294, 54.95141119875369, 63.64467641706985, 80.24619129408944, 90.55074300903836, 119.89818090463775, 88.15753304942318, 138.10230387387628, 153.89413798239792], "target": 0, "evaluation": "-3B4F91EFFA80B746", "src": 1, "selection": 88, "id": 57, "init": {"soma.v": -58.816858187432445, "axon.v": -58.81685818743244}, "gsynmin": [0.15532, 0.14856, 0.14008, 0.13076, 0.12164, 0.11324, 0.1058, 0.09928000000000001, 0.09356, 0.08847999999999999, 0.08404, 0.08004, 0.07648, 0.07324000000000001, 0.07032000000000001, 0.06768, 0.06524, 0.063, 0.06092, 0.059, 0.05724, 0.055560000000000005, 0.054040000000000005, 0.05256, 0.0512, 0.049920000000000006, 0.04868, 0.047560000000000005, 0.046439999999999995, 0.045399999999999996, 0.04443999999999999, 0.04348, 0.0426, 0.04176, 0.040920000000000005, 0.04016, 0.039400000000000004, 0.03868, 0.038000000000000006, 0.037320000000000006, 0.036680000000000004]},
		{"parameters": {"soma.L": 117.25791637549052, "soma(0.5).pas.e": -63.700274408706804, "soma(0.5).pas.g": 7.975141895218029e-06, "soma(0.5).TC_HH.gk_max": 0.017563601659883063, "soma(0.5).TC_HH.gna_max": 0.027796645841328203, "soma(0.5).TC_HH.vtraub": -33.60854308730836, "soma(0.5).TC_HH.vtraub2": -25.14556538843313, "soma(0.5).SK_E2.gSK_E2bar": 0.0001350105781159085, "soma(0.5).SK_E2.zTau": 358.37318389962445, "soma(0.5).TC_iT_Des98.shift": -14.773437577275038, "soma(0.5).TC_iT_Des98.actshift": -8.981811468786871, "soma(0.5).TC_iT_Des98.pcabar": 3.1719585834464957e-06, "soma(0.5).TC_ih_Bud97.gh_max": 3.7875836942694533e-06, "soma(0.5).TC_ih_Bud97.e_h": -23.62281481798793, "soma(0.5).TC_Nap_Et2.gNap_Et2bar": 3.6849310942625277e-06, "soma(0.5).TC_cad.taur": 13.72497425023828, "soma(0.5).TC_cad.gamma": 0.0016409593850434036, "soma(0.5).TC_iA.gk_max": 1.403840162404753e-05, "soma(0.5).TC_iL.pcabar": 5.935408249893719e-06, "soma.cao": 3.994282203949491, "soma.ena": 60.36529932598892, "axon.ena": 60.36529932598892, "soma.ek": -88.96845995330814, "axon.ek": -88.96845995330814, "axon.diam": 2.639806372267987, "axon.L": 541.1073188561827, "axon(0.5).TC_HH.gk_max": 0.018156729649772354, "axon(0.5).TC_HH.gna_max": 5.370414630853773e-06, "axon(0.5).TC_HH.vtraub": 5.105837057280027, "axon(0.5).TC_HH.vtraub2": -16.98857903292061, "axon.Ra": 39.15148282077088, "soma.Ra": 39.15148282077088}, "fitness": [0.0, 0.0, 0.0, 0.0, 0.0, 0.0, 0.0, 0.0, 0.0, 0.0, 0.0, 0.0, 1.0, 2.0, 2.0, 1.0, 1.0, 1.0, 1.0, 0.0, 1.0, 1.0, 3.0, 391.6250669072754, 274.9312640216292, 242.16194199249924, 107.20271302166044, 89.42800116487652, 58.213669568771856, 44.38934039550358, 29.420817058659054, 20.681707108537363, 28.766132299355057, 23.209035013173082, 22.667617916924577, 53.264341077032135, 74.03987492390524, 64.50480755234733, 61.35208450149302, 69.9730246215199, 80.67238926643586, 90.44476039717814, 91.99279331327297, 108.88720472054499, 118.7595435841998, 127.8403490499551], "target": 0, "evaluation": "-3B4F91EFFA80B746", "src": 1, "selection": 89, "id": 58, "init": {"soma.v": -60.16115981734293, "axon.v": -60.16115981734288}, "gsynmin": [0.15636, 0.14744000000000002, 0.13736, 0.12728, 0.11803999999999999, 0.10987999999999999, 0.1028, 0.09659999999999999, 0.09124, 0.08648, 0.08228, 0.07856, 0.07520000000000002, 0.07216, 0.06944000000000002, 0.06692000000000001, 0.06464, 0.06251999999999999, 0.060559999999999996, 0.05872, 0.05704, 0.05544, 0.05396000000000001, 0.05260000000000001, 0.051280000000000006, 0.05004, 0.04888, 0.047760000000000004, 0.04672, 0.045720000000000004, 0.04476, 0.04384, 0.043, 0.042159999999999996, 0.04136, 0.0406, 0.03988, 0.03916, 0.038520000000000006, 0.037840000000000006, 0.03724]},
		{"parameters": {"soma.L": 117.28093416334869, "soma(0.5).pas.e": -64.2715388331702, "soma(0.5).pas.g": 6.5693220603551185e-06, "soma(0.5).TC_HH.gk_max": 0.020739746977568207, "soma(0.5).TC_HH.gna_max": 0.02269606766181539, "soma(0.5).TC_HH.vtraub": -32.98651583739557, "soma(0.5).TC_HH.vtraub2": -25.07785314890304, "soma(0.5).SK_E2.gSK_E2bar": 3.423970055827369e-05, "soma(0.5).SK_E2.zTau": 68.08673513054174, "soma(0.5).TC_iT_Des98.shift": 17.107592879594232, "soma(0.5).TC_iT_Des98.actshift": -8.342924459360702, "soma(0.5).TC_iT_Des98.pcabar": 3.4216086421734742e-06, "soma(0.5).TC_ih_Bud97.gh_max": 2.261930864860092e-06, "soma(0.5).TC_ih_Bud97.e_h": -32.31327073446866, "soma(0.5).TC_Nap_Et2.gNap_Et2bar": 3.683674259791015e-06, "soma(0.5).TC_cad.taur": 13.440171475810406, "soma(0.5).TC_cad.gamma": 0.0011511790687703844, "soma(0.5).TC_iA.gk_max": 5.579145144149066e-06, "soma(0.5).TC_iL.pcabar": 6.537837387017405e-06, "soma.cao": 3.49560836899275, "soma.ena": 55.94894427921433, "axon.ena": 55.94894427921433, "soma.ek": -94.04263651727248, "axon.ek": -94.04263651727248, "axon.diam": 2.608121133851941, "axon.L": 332.4850853046099, "axon(0.5).TC_HH.gk_max": 3.6197815988349077e-06, "axon(0.5).TC_HH.gna_max": 1.720252458772572e-05, "axon(0.5).TC_HH.vtraub": -6.802420733940572, "axon(0.5).TC_HH.vtraub2": -52.24415574771707, "axon.Ra": 58.19770898915387, "soma.Ra": 58.19770898915387}, "fitness": [0.0, 0.0, 0.0, 0.0, 0.0, 0.0, 0.0, 0.0, 0.0, 0.0, 0.0, 1.0, 0.0, 0.0, 1.0, 1.0, 0.0, 1.0, 0.0, 0.0, 1.0, 1.0, 3.0, 379.3404035154297, 263.26943097281924, 197.06502524563996, 106.85368475591547, 94.32332003597966, 58.350054304047006, 48.658742592270556, 39.5250309198252, 32.60827064562313, 30.505939425841795, 38.09708663431491, 43.17048380822394, 58.3941286396875, 53.790728653162226, 72.02229143818822, 117.1045619090447, 91.13030599887246, 97.60396057421084, 100.40359085105868, 117.6237168903138, 151.63420595746558, 127.48348289202188, 138.21464782054016], "target": 0, "evaluation": "-3B4F91EFFA80B746", "src": 1, "selection": 90, "id": 59, "init": {"soma.v": -61.246603066443875, "axon.v": -61.24660306661279}, "gsynmin": [0.14572000000000002, 0.13092, 0.11764, 0.10668, 0.09784000000000001, 0.09055999999999999, 0.08452, 0.0794, 0.07500000000000001, 0.07116000000000001, 0.06784000000000001, 0.06484, 0.0622, 0.0598, 0.0576, 0.055600000000000004, 0.0538, 0.05208, 0.05052, 0.04908, 0.047720000000000005, 0.04648, 0.04528, 0.04416, 0.04312, 0.04212, 0.04116, 0.040279999999999996, 0.03944, 0.0386, 0.037840000000000006, 0.03712000000000001, 0.0364, 0.03572000000000001, 0.03508, 0.03444, 0.03384, 0.033280000000000004, 0.03272, 0.0322, 0.03168]},
		{"parameters": {"soma.L": 117.72770997792807, "soma(0.5).pas.e": -64.32875826249308, "soma(0.5).pas.g": 6.567993685056298e-06, "soma(0.5).TC_HH.gk_max": 0.017318779031063554, "soma(0.5).TC_HH.gna_max": 0.026306806284900626, "soma(0.5).TC_HH.vtraub": -32.50172183394153, "soma(0.5).TC_HH.vtraub2": -24.85310488105303, "soma(0.5).SK_E2.gSK_E2bar": 1.0399620710042087e-07, "soma(0.5).SK_E2.zTau": 452.1660981831563, "soma(0.5).TC_iT_Des98.shift": 19.271167011914628, "soma(0.5).TC_iT_Des98.actshift": -3.7549151306069803, "soma(0.5).TC_iT_Des98.pcabar": 3.1704270015661735e-06, "soma(0.5).TC_ih_Bud97.gh_max": 2.2320359371744212e-06, "soma(0.5).TC_ih_Bud97.e_h": -2.9516396939273193, "soma(0.5).TC_Nap_Et2.gNap_Et2bar": 3.6698944477806735e-06, "soma(0.5).TC_cad.taur": 23.63386957781224, "soma(0.5).TC_cad.gamma": 0.0017456670331762734, "soma(0.5).TC_iA.gk_max": 5.236993612283141e-07, "soma(0.5).TC_iL.pcabar": 6.570396772143417e-06, "soma.cao": 3.494639071080875, "soma.ena": 50.800521701356956, "axon.ena": 50.800521701356956, "soma.ek": -100.33311600595178, "axon.ek": -100.33311600595178, "axon.diam": 2.6152426247700795, "axon.L": 295.28142706238094, "axon(0.5).TC_HH.gk_max": 0.0011696455672838067, "axon(0.5).TC_HH.gna_max": 6.202194688146082e-06, "axon(0.5).TC_HH.vtraub": -7.61531286458051, "axon(0.5).TC_HH.vtraub2": -27.73733819789878, "axon.Ra": 61.82204595369166, "soma.Ra": 61.82204595369166}, "fitness": [0.0, 0.0, 0.0, 0.0, 0.0, 0.0, 0.0, 0.0, 0.0, 0.0, 0.0, 1.0, 0.0, 1.0, 1.0, 1.0, 0.0, 1.0, 1.0, 0.0, 1.0, 0.0, 3.0, 397.5247472348803, 280.84386731523836, 221.70519549082545, 98.12553152703074, 87.17827272602872, 51.948303693529226, 44.70827782275961, 36.80428782904172, 31.035300765571254, 26.71161858588878, 34.04639970030733, 34.58383395411413, 58.22963493827935, 79.60607874127848, 60.30311177922833, 88.87144476110461, 89.6800760612117, 87.62827276097359, 127.60648237924289, 111.45710702000251, 132.93357830880598, 162.89138504250062, 143.11586083497406], "target": 0, "evaluation": "-3B4F91EFFA80B746", "src": 1, "selection": 92, "id": 60, "init": {"soma.v": -60.2631676159241, "axon.v": -60.26316761592407}, "gsynmin": [0.1472, 0.13392, 0.12116, 0.11016, 0.10104, 0.09344000000000001, 0.08708, 0.08168, 0.07704000000000001, 0.07300000000000001, 0.06944000000000002, 0.06628, 0.06348000000000001, 0.06092, 0.0586, 0.05652, 0.0546, 0.05280000000000001, 0.051160000000000004, 0.049640000000000004, 0.0482, 0.04688, 0.04564, 0.04448, 0.043359999999999996, 0.042319999999999997, 0.04136, 0.04044, 0.039560000000000005, 0.038720000000000004, 0.037880000000000004, 0.03712000000000001, 0.0364, 0.03572000000000001, 0.03504, 0.0344, 0.033800000000000004, 0.0332, 0.03264, 0.03208, 0.031560000000000005]},
		{"parameters": {"soma.L": 120.58156556152255, "soma(0.5).pas.e": -60.58863498146065, "soma(0.5).pas.g": 6.610872748788201e-06, "soma(0.5).TC_HH.gk_max": 0.02343088077691629, "soma(0.5).TC_HH.gna_max": 0.008632189094595292, "soma(0.5).TC_HH.vtraub": -33.573982411270194, "soma(0.5).TC_HH.vtraub2": -26.9445461222844, "soma(0.5).SK_E2.gSK_E2bar": 0.0004125183474915315, "soma(0.5).SK_E2.zTau": 279.2791287506137, "soma(0.5).TC_iT_Des98.shift": 8.753684880574585, "soma(0.5).TC_iT_Des98.actshift": 4.336449989753582, "soma(0.5).TC_iT_Des98.pcabar": 8.99828834094611e-06, "soma(0.5).TC_ih_Bud97.gh_max": 1.287319536426924e-06, "soma(0.5).TC_ih_Bud97.e_h": -33.95263653366999, "soma(0.5).TC_Nap_Et2.gNap_Et2bar": 2.2408892502303546e-06, "soma(0.5).TC_cad.taur": 11.427722603072901, "soma(0.5).TC_cad.gamma": 0.0003308860455235341, "soma(0.5).TC_iA.gk_max": 1.8053839601383151e-06, "soma(0.5).TC_iL.pcabar": 5.677511910145525e-06, "soma.cao": 4.0982892595742335, "soma.ena": 55.94331317682914, "axon.ena": 55.94331317682914, "soma.ek": -93.62950830798833, "axon.ek": -93.62950830798833, "axon.diam": 4.770138292956965, "axon.L": 337.88209612344264, "axon(0.5).TC_HH.gk_max": 0.01796562911188053, "axon(0.5).TC_HH.gna_max": 7.017598848478967e-07, "axon(0.5).TC_HH.vtraub": -28.440079323062065, "axon(0.5).TC_HH.vtraub2": -21.689812209739763, "axon.Ra": 67.55122342386173, "soma.Ra": 67.55122342386173}, "fitness": [1.0, 1.0, 1.0, 0.0, 0.0, 0.0, 0.0, 0.0, 0.0, 0.0, 0.0, 0.0, 1.0, 2.0, 2.0, 2.0, 1.0, 2.0, 1.0, 1.0, 1.0, 0.0, 2.0, 335.8126051413163, 237.08014967870142, 241.97962732183066, 77.79895924957351, 82.38833700532894, 67.32943323674321, 45.17743453483299, 22.65379964763306, 8.41170535292728, 8.761101683195733, 4.342406952098048, 11.528682501546536, 42.70983271824344, 63.69085007145011, 56.99606939507596, 104.09009509307289, 66.52687360221636, 121.05020310553279, 89.04033634002869, 110.42920890249563, 87.90105418223965, 113.48975429863698, 143.77134668984633], "target": 0, "evaluation": "-3B4F91EFFA80B746", "src": 1, "selection": 94, "id": 61, "init": {"soma.v": -57.607440248442, "axon.v": -57.60744024844198}, "gsynmin": [0.17668, 0.16492, 0.1518, 0.13916, 0.12788, 0.1182, 0.10987999999999999, 0.10276, 0.09659999999999999, 0.0912, 0.08644, 0.08224000000000001, 0.07844000000000001, 0.07508000000000001, 0.07200000000000001, 0.06920000000000001, 0.06664, 0.06428, 0.06212, 0.06012, 0.05824, 0.05652, 0.05488, 0.053360000000000005, 0.05192000000000001, 0.050600000000000006, 0.04932, 0.04812, 0.047, 0.04592, 0.044879999999999996, 0.043879999999999995, 0.04296, 0.04208, 0.04124, 0.0404, 0.03964, 0.03888, 0.038160000000000006, 0.03748, 0.036840000000000005]},
		{"parameters": {"soma.L": 100.17054049184713, "soma(0.5).pas.e": -64.74821991535761, "soma(0.5).pas.g": 7.45330651120545e-06, "soma(0.5).TC_HH.gk_max": 0.013048304088264715, "soma(0.5).TC_HH.gna_max": 0.024163676919788858, "soma(0.5).TC_HH.vtraub": -31.508392614270154, "soma(0.5).TC_HH.vtraub2": -24.020212943923656, "soma(0.5).SK_E2.gSK_E2bar": 1.8600154387621344e-05, "soma(0.5).SK_E2.zTau": 325.26202709042684, "soma(0.5).TC_iT_Des98.shift": -8.336466675909378, "soma(0.5).TC_iT_Des98.actshift": -3.2708581916457966, "soma(0.5).TC_iT_Des98.pcabar": 3.6667808695768254e-06, "soma(0.5).TC_ih_Bud97.gh_max": 3.163703977853463e-05, "soma(0.5).TC_ih_Bud97.e_h": -29.06939541594295, "soma(0.5).TC_Nap_Et2.gNap_Et2bar": 3.888311784473149e-06, "soma(0.5).TC_cad.taur": 9.067498082991426, "soma(0.5).TC_cad.gamma": 0.00022669029648024545, "soma(0.5).TC_iA.gk_max": 8.861953246138856e-06, "soma(0.5).TC_iL.pcabar": 7.743079026763508e-06, "soma.cao": 3.0863266006758536, "soma.ena": 51.450595826445195, "axon.ena": 51.450595826445195, "soma.ek": -106.71595316797382, "axon.ek": -106.71595316797382, "axon.diam": 3.5076051762622953, "axon.L": 612.0012438461347, "axon(0.5).TC_HH.gk_max": 0.06890554763321755, "axon(0.5).TC_HH.gna_max": 7.202193745519853e-05, "axon(0.5).TC_HH.vtraub": -23.480542578703716, "axon(0.5).TC_HH.vtraub2": -19.946303835218576, "axon.Ra": 34.8001582058413, "soma.Ra": 34.8001582058413}, "fitness": [0.0, 0.0, 0.0, 0.0, 0.0, 0.0, 0.0, 0.0, 0.0, 0.0, 0.0, 0.0, 1.0, 1.0, 2.0, 1.0, 0.0, 1.0, 0.0, 0.0, 2.0, 1.0, 3.0, 673.8270230632793, 506.3016516028577, 434.94614417182737, 182.84419453180016, 141.17848243820956, 112.63229268819747, 53.64141337306791, 24.061434723981023, 8.983856349520803, 13.608650163915353, 2.949414374780823, 11.57363705778722, 64.59479511254901, 58.32697497611905, 74.27669357734558, 65.38207202039962, 59.435688175094874, 83.5285031994439, 70.57976338472017, 107.89931602880351, 102.3890253945465, 123.87951280536772, 176.10050539475083], "target": 0, "evaluation": "-3B4F91EFFA80B746", "src": 1, "selection": 96, "id": 62, "init": {"soma.v": -54.249835535960436, "axon.v": -54.24983553596039}, "gsynmin": [0.14604, 0.13524000000000003, 0.12396, 0.11344, 0.10415999999999999, 0.09620000000000001, 0.08932, 0.08344000000000001, 0.07828000000000002, 0.0738, 0.0698, 0.06628, 0.06312000000000001, 0.06027999999999999, 0.057679999999999995, 0.05532, 0.053200000000000004, 0.0512, 0.0494, 0.047720000000000005, 0.04612, 0.04468, 0.04332, 0.042039999999999994, 0.04084, 0.039720000000000005, 0.03864, 0.03764, 0.036680000000000004, 0.035800000000000005, 0.03492000000000001, 0.034120000000000004, 0.03336, 0.032600000000000004, 0.031920000000000004, 0.031240000000000004, 0.030600000000000002, 0.02996, 0.029400000000000003, 0.028839999999999998, 0.02828]},
		{"parameters": {"soma.L": 104.01683175113817, "soma(0.5).pas.e": -60.17950274113437, "soma(0.5).pas.g": 6.595547799147712e-06, "soma(0.5).TC_HH.gk_max": 0.028330288313909813, "soma(0.5).TC_HH.gna_max": 0.012044204593585586, "soma(0.5).TC_HH.vtraub": -32.590506642917596, "soma(0.5).TC_HH.vtraub2": -27.88411077991045, "soma(0.5).SK_E2.gSK_E2bar": 3.7720639575569987e-05, "soma(0.5).SK_E2.zTau": 142.57031274274692, "soma(0.5).TC_iT_Des98.shift": -8.711013912707795, "soma(0.5).TC_iT_Des98.actshift": -6.861854570315078, "soma(0.5).TC_iT_Des98.pcabar": 3.0293138750500003e-06, "soma(0.5).TC_ih_Bud97.gh_max": 1.224967622565443e-06, "soma(0.5).TC_ih_Bud97.e_h": -33.208222876379395, "soma(0.5).TC_Nap_Et2.gNap_Et2bar": 2.3273439632830946e-06, "soma(0.5).TC_cad.taur": 13.282124204506614, "soma(0.5).TC_cad.gamma": 0.055544808314673594, "soma(0.5).TC_iA.gk_max": 8.708067415651439e-07, "soma(0.5).TC_iL.pcabar": 3.818930627044985e-06, "soma.cao": 3.895117714467565, "soma.ena": 62.69847728211866, "axon.ena": 62.69847728211866, "soma.ek": -97.28099293219128, "axon.ek": -97.28099293219128, "axon.diam": 2.7205084593305173, "axon.L": 653.8620895428977, "axon(0.5).TC_HH.gk_max": 0.000350643430236729, "axon(0.5).TC_HH.gna_max": 4.223971004328475e-06, "axon(0.5).TC_HH.vtraub": 18.498327119450124, "axon(0.5).TC_HH.vtraub2": -10.80464124156014, "axon.Ra": 25.698434379663077, "soma.Ra": 25.698434379663077}, "fitness": [0.0, 0.0, 0.0, 0.0, 0.0, 0.0, 0.0, 0.0, 0.0, 0.0, 0.0, 0.0, 1.0, 1.0, 2.0, 2.0, 1.0, 2.0, 2.0, 1.0, 0.0, 1.0, 1.0, 352.02707757233617, 244.7321205229196, 203.16612040966203, 115.63197547988784, 94.0565690597058, 64.98636263984766, 44.73744916122028, 29.70102418321376, 14.674703789162274, 7.621228097102243, 7.898745173231596, 34.737343491823495, 56.738369615963926, 81.4212343309386, 63.674828919163446, 91.95619875549802, 78.98179780884709, 85.47178845461433, 118.22845950463989, 91.4283029485135, 113.22626955595426, 146.62214740837368, 181.28216095466564], "target": 0, "evaluation": "-3B4F91EFFA80B746", "src": 1, "selection": 99, "id": 63, "init": {"soma.v": -57.377519049586745, "axon.v": -57.377519049586695}, "gsynmin": [0.1656, 0.15432, 0.14136, 0.1288, 0.11767999999999999, 0.10828, 0.10028000000000001, 0.09348000000000001, 0.08764, 0.0826, 0.07816000000000001, 0.07424000000000001, 0.07076, 0.06760000000000001, 0.06476, 0.0622, 0.059879999999999996, 0.05772, 0.055720000000000006, 0.053880000000000004, 0.0522, 0.050600000000000006, 0.049120000000000004, 0.047760000000000004, 0.046439999999999995, 0.045239999999999995, 0.044079999999999994, 0.043, 0.04196, 0.041, 0.04008, 0.0392, 0.038360000000000005, 0.03756, 0.036800000000000006, 0.03604, 0.03536, 0.03468, 0.03404, 0.033440000000000004, 0.03284]},
		{"parameters": {"soma.L": 119.61453713268286, "soma(0.5).pas.e": -63.134363864954295, "soma(0.5).pas.g": 6.5577246312145475e-06, "soma(0.5).TC_HH.gk_max": 0.020506421830827005, "soma(0.5).TC_HH.gna_max": 0.022538995047682663, "soma(0.5).TC_HH.vtraub": -32.94286332977006, "soma(0.5).TC_HH.vtraub2": -24.81775657818483, "soma(0.5).SK_E2.gSK_E2bar": 3.457200150278595e-05, "soma(0.5).SK_E2.zTau": 235.21035613087037, "soma(0.5).TC_iT_Des98.shift": -24.322092258208492, "soma(0.5).TC_iT_Des98.actshift": -5.9002289666587195, "soma(0.5).TC_iT_Des98.pcabar": 3.265838525789293e-06, "soma(0.5).TC_ih_Bud97.gh_max": 2.3667404513223134e-06, "soma(0.5).TC_ih_Bud97.e_h": -32.006757417920994, "soma(0.5).TC_Nap_Et2.gNap_Et2bar": 3.265680719476537e-06, "soma(0.5).TC_cad.taur": 14.407413155408175, "soma(0.5).TC_cad.gamma": 0.0187122935862937, "soma(0.5).TC_iA.gk_max": 8.886452257971432e-06, "soma(0.5).TC_iL.pcabar": 6.559245246141566e-06, "soma.cao": 3.4925002819458375, "soma.ena": 48.80185271258531, "axon.ena": 48.80185271258531, "soma.ek": -88.88387107632309, "axon.ek": -88.88387107632309, "axon.diam": 1.4852714434869148, "axon.L": 357.1809971003519, "axon(0.5).TC_HH.gk_max": 4.669807355033927e-06, "axon(0.5).TC_HH.gna_max": 1.0975921065828844e-05, "axon(0.5).TC_HH.vtraub": -1.156150196760386, "axon(0.5).TC_HH.vtraub2": -26.445908421243228, "axon.Ra": 45.02686266748636, "soma.Ra": 45.02686266748636}, "fitness": [0.0, 0.0, 0.0, 0.0, 0.0, 0.0, 0.0, 0.0, 0.0, 0.0, 0.0, 1.0, 0.0, 0.0, 1.0, 0.0, 1.0, 0.0, 1.0, 1.0, 3.0, 2.0, 5.0, 326.3819126323742, 223.4839767214813, 187.63761292496343, 91.1342880242102, 77.56634230493451, 51.79937257027463, 41.15753458021125, 30.0337961173233, 20.670787857867552, 23.835860234552378, 14.195771544909503, 27.78979349577518, 56.35469280618004, 70.46052840580764, 81.5866691689273, 69.00393577678454, 66.96696823517624, 86.35249749936065, 88.71409901460575, 124.06699931029665, 98.72570056453235, 129.3220565364637, 124.72098836058076], "target": 0, "evaluation": "-3B4F91EFFA80B746", "src": 1, "selection": 102, "id": 64, "init": {"soma.v": -60.252941492867485, "axon.v": -60.25294149286743}, "gsynmin": [0.13596, 0.12744, 0.11847999999999999, 0.10987999999999999, 0.10208, 0.09524, 0.08924, 0.08404, 0.07944000000000001, 0.07540000000000002, 0.07184000000000001, 0.06864, 0.06576, 0.06316000000000001, 0.0608, 0.0586, 0.05664, 0.0548, 0.05308, 0.05152, 0.05004, 0.04868, 0.04736, 0.04616, 0.045, 0.04396, 0.04292, 0.04196, 0.04104, 0.04016, 0.03932, 0.038520000000000006, 0.03776, 0.037040000000000003, 0.03636, 0.03568, 0.03504, 0.03444, 0.03384, 0.033280000000000004, 0.03272]},
		{"parameters": {"soma.L": 115.17968122352879, "soma(0.5).pas.e": -64.2835274573889, "soma(0.5).pas.g": 6.6755977585235026e-06, "soma(0.5).TC_HH.gk_max": 0.022558282287859808, "soma(0.5).TC_HH.gna_max": 0.026371523954204334, "soma(0.5).TC_HH.vtraub": -26.188535381608858, "soma(0.5).TC_HH.vtraub2": -23.748916792405108, "soma(0.5).SK_E2.gSK_E2bar": 0.000132469603215132, "soma(0.5).SK_E2.zTau": 414.58819447722925, "soma(0.5).TC_iT_Des98.shift": 6.314876879641101, "soma(0.5).TC_iT_Des98.actshift": -3.879603020660195, "soma(0.5).TC_iT_Des98.pcabar": 3.120172215193454e-06, "soma(0.5).TC_ih_Bud97.gh_max": 3.5424812668673274e-06, "soma(0.5).TC_ih_Bud97.e_h": -33.637368440976715, "soma(0.5).TC_Nap_Et2.gNap_Et2bar": 2.213829858027825e-06, "soma(0.5).TC_cad.taur": 26.530104685984888, "soma(0.5).TC_cad.gamma": 0.0018539085377310039, "soma(0.5).TC_iA.gk_max": 4.4316393868341525e-06, "soma(0.5).TC_iL.pcabar": 1.732140858786751e-05, "soma.cao": 3.418559677282883, "soma.ena": 53.018255129724096, "axon.ena": 53.018255129724096, "soma.ek": -94.4949205674841, "axon.ek": -94.4949205674841, "axon.diam": 2.630349346087599, "axon.L": 535.7021742855554, "axon(0.5).TC_HH.gk_max": 1.9160847571320104e-05, "axon(0.5).TC_HH.gna_max": 3.9592852246478414e-07, "axon(0.5).TC_HH.vtraub": -14.795795576237182, "axon(0.5).TC_HH.vtraub2": -5.896900633661387, "axon.Ra": 47.728223063528176, "soma.Ra": 47.728223063528176}, "fitness": [0.0, 0.0, 0.0, 0.0, 0.0, 0.0, 0.0, 0.0, 0.0, 0.0, 0.0, 0.0, 1.0, 1.0, 1.0, 1.0, 0.0, 1.0, 1.0, 0.0, 1.0, 0.0, 2.0, 309.4562751290661, 209.6528959087971, 197.34028663659757, 105.45565642586455, 89.63224675773557, 68.42540516847689, 60.228666786059925, 46.912681158708146, 38.99630369591441, 49.82099418812493, 43.65637161023151, 31.092920857444465, 54.9871973688782, 67.04916036761699, 78.82638022405781, 63.431168661541506, 72.45359784739237, 99.78021865549373, 112.24834369959973, 117.026790856323, 97.01416580976633, 116.50512554712951, 127.70902873855053], "target": 0, "evaluation": "-3B4F91EFFA80B746", "src": 1, "selection": 103, "id": 65, "init": {"soma.v": -61.39116133628123, "axon.v": -61.39116133628116}, "gsynmin": [0.13916, 0.12844, 0.11883999999999999, 0.11048, 0.1032, 0.09688, 0.09136, 0.08656, 0.08228, 0.07848000000000001, 0.07508000000000001, 0.07200000000000001, 0.06924000000000001, 0.06672, 0.0644, 0.06224, 0.06027999999999999, 0.05844, 0.05672, 0.05516, 0.053680000000000005, 0.05228, 0.050960000000000005, 0.04972000000000001, 0.04856, 0.04744, 0.0464, 0.045399999999999996, 0.04443999999999999, 0.043519999999999996, 0.042679999999999996, 0.041839999999999995, 0.04104, 0.040279999999999996, 0.039560000000000005, 0.03888, 0.038200000000000005, 0.03756, 0.03692000000000001, 0.03636, 0.03576000000000001]},
		{"parameters": {"soma.L": 128.98499171926815, "soma(0.5).pas.e": -65.56260042240122, "soma(0.5).pas.g": 5.355127302333493e-06, "soma(0.5).TC_HH.gk_max": 0.022305220599910233, "soma(0.5).TC_HH.gna_max": 0.021888179416567743, "soma(0.5).TC_HH.vtraub": -34.6008583001661, "soma(0.5).TC_HH.vtraub2": -26.487384130712165, "soma(0.5).SK_E2.gSK_E2bar": 1.0905800140387618e-06, "soma(0.5).SK_E2.zTau": 226.97599995266427, "soma(0.5).TC_iT_Des98.shift": -2.818295332231493, "soma(0.5).TC_iT_Des98.actshift": -7.826864427888267, "soma(0.5).TC_iT_Des98.pcabar": 5.238313461665933e-06, "soma(0.5).TC_ih_Bud97.gh_max": 3.298231144562636e-06, "soma(0.5).TC_ih_Bud97.e_h": -40.685555167702844, "soma(0.5).TC_Nap_Et2.gNap_Et2bar": 3.1226306313597656e-06, "soma(0.5).TC_cad.taur": 19.322384208073775, "soma(0.5).TC_cad.gamma": 6.644240639993985e-05, "soma(0.5).TC_iA.gk_max": 4.704420433977752e-05, "soma(0.5).TC_iL.pcabar": 4.242489746412907e-06, "soma.cao": 1.0523634778445314, "soma.ena": 60.24129190032466, "axon.ena": 60.24129190032466, "soma.ek": -84.00857634992116, "axon.ek": -84.00857634992116, "axon.diam": 3.5274140267595513, "axon.L": 507.49189245534683, "axon(0.5).TC_HH.gk_max": 2.0512195031904766e-06, "axon(0.5).TC_HH.gna_max": 7.657248557645352e-06, "axon(0.5).TC_HH.vtraub": 6.608970036557139, "axon(0.5).TC_HH.vtraub2": -19.528875337200414, "axon.Ra": 66.83502909442589, "soma.Ra": 66.83502909442589}, "fitness": [0.0, 0.0, 0.0, 0.0, 0.0, 0.0, 0.0, 0.0, 0.0, 0.0, 0.0, 1.0, 0.0, 0.0, 1.0, 0.0, 0.0, 0.0, 0.0, 0.0, 2.0, 1.0, 3.0, 342.97019815871664, 231.31280299330075, 190.24956125585302, 113.49199189165543, 99.52163136630044, 76.40321348709683, 68.56069695969565, 56.482006353326064, 44.512787835583566, 51.055233582898715, 19.039440913321304, 37.07442052756995, 59.930001601397976, 64.42809321539401, 62.39040024709481, 75.99547265934504, 96.01372982476147, 84.96288466402518, 88.32310220510534, 144.99290351956915, 98.26463095315343, 134.34689427524168, 176.66448003265376], "target": 0, "evaluation": "-3B4F91EFFA80B746", "src": 1, "selection": 106, "id": 66, "init": {"soma.v": -62.44594858504966, "axon.v": -62.44594858504961}, "gsynmin": [0.16952, 0.15139999999999998, 0.13540000000000002, 0.12264, 0.11243999999999998, 0.10424, 0.09744000000000001, 0.09168, 0.08676, 0.08252, 0.07876000000000001, 0.07544000000000002, 0.07244, 0.06976, 0.06732, 0.06508, 0.063, 0.06112, 0.059359999999999996, 0.05772, 0.05616, 0.05476, 0.0534, 0.05212000000000001, 0.05092000000000001, 0.049800000000000004, 0.04872, 0.047720000000000005, 0.04672, 0.0458, 0.04492, 0.044079999999999994, 0.04328, 0.04252, 0.04176, 0.04108, 0.04036, 0.039720000000000005, 0.03908, 0.03848, 0.037880000000000004]},
		{"parameters": {"soma.L": 109.75885081994096, "soma(0.5).pas.e": -64.32875826249308, "soma(0.5).pas.g": 6.567993685056298e-06, "soma(0.5).TC_HH.gk_max": 0.017318779031063554, "soma(0.5).TC_HH.gna_max": 0.026306806284900626, "soma(0.5).TC_HH.vtraub": -32.50172183394153, "soma(0.5).TC_HH.vtraub2": -24.85310488105303, "soma(0.5).SK_E2.gSK_E2bar": 3.2893528028878595e-05, "soma(0.5).SK_E2.zTau": 441.4633521384998, "soma(0.5).TC_iT_Des98.shift": -24.694680811619175, "soma(0.5).TC_iT_Des98.actshift": -13.729333428628744, "soma(0.5).TC_iT_Des98.pcabar": 3.1704270015661735e-06, "soma(0.5).TC_ih_Bud97.gh_max": 2.2320359371744212e-06, "soma(0.5).TC_ih_Bud97.e_h": -22.350361473253162, "soma(0.5).TC_Nap_Et2.gNap_Et2bar": 3.6698944477806735e-06, "soma(0.5).TC_cad.taur": 23.63386957781224, "soma(0.5).TC_cad.gamma": 0.0017456670331762734, "soma(0.5).TC_iA.gk_max": 3.052734007706468e-06, "soma(0.5).TC_iL.pcabar": 9.904036189225312e-07, "soma.cao": 5.347293977160381, "soma.ena": 49.01343887331495, "axon.ena": 49.01343887331495, "soma.ek": -93.30081870578925, "axon.ek": -93.30081870578925, "axon.diam": 1.1808152335880129, "axon.L": 295.28142706238094, "axon(0.5).TC_HH.gk_max": 0.0011696455672838067, "axon(0.5).TC_HH.gna_max": 4.0669282062404235e-05, "axon(0.5).TC_HH.vtraub": -7.61531286458051, "axon(0.5).TC_HH.vtraub2": -0.5734410962995664, "axon.Ra": 84.7742138265405, "soma.Ra": 84.7742138265405}, "fitness": [0.0, 0.0, 0.0, 0.0, 0.0, 0.0, 0.0, 0.0, 0.0, 0.0, 0.0, 0.0, 1.0, 2.0, 2.0, 1.0, 0.0, 1.0, 0.0, 0.0, 2.0, 1.0, 4.0, 285.9820094419927, 193.7710909187508, 157.17313890200958, 73.10241823995379, 63.814434127924685, 43.931595638264504, 39.70030006678782, 33.631555804271784, 26.995605687244662, 31.230899559605984, 20.066343480739363, 27.916269561727454, 62.91360817488754, 86.9587142787235, 70.89557609114522, 67.64246974988406, 74.18683083331621, 79.41929920560946, 88.27295479997521, 126.89721993550683, 111.39011888430238, 132.47709313404582, 121.06116721300481], "target": 0, "evaluation": "-3B4F91EFFA80B746", "src": 1, "selection": 108, "id": 67, "init": {"soma.v": -61.17951524558122, "axon.v": -61.17951524558113}, "gsynmin": [0.156, 0.14912, 0.13976, 0.12904000000000002, 0.11859999999999998, 0.10935999999999998, 0.10139999999999999, 0.09459999999999999, 0.08875999999999999, 0.08376, 0.07936, 0.07548000000000002, 0.07208, 0.069, 0.06624000000000001, 0.06376, 0.06148, 0.059399999999999994, 0.05752, 0.055760000000000004, 0.05412000000000001, 0.05260000000000001, 0.051160000000000004, 0.04984, 0.048600000000000004, 0.04744, 0.04632, 0.04528, 0.04432, 0.043359999999999996, 0.04248, 0.041639999999999996, 0.0408, 0.04004, 0.03932, 0.0386, 0.03792, 0.03728, 0.036640000000000006, 0.03604, 0.035480000000000005]},
		{"parameters": {"soma.L": 117.72770997792807, "soma(0.5).pas.e": -64.32875826249308, "soma(0.5).pas.g": 6.567993685056298e-06, "soma(0.5).TC_HH.gk_max": 0.017318779031063554, "soma(0.5).TC_HH.gna_max": 0.026306806284900626, "soma(0.5).TC_HH.vtraub": -32.50172183394153, "soma(0.5).TC_HH.vtraub2": -24.85310488105303, "soma(0.5).SK_E2.gSK_E2bar": 3.0441507865625648e-05, "soma(0.5).SK_E2.zTau": 416.5933714241555, "soma(0.5).TC_iT_Des98.shift": 17.310956429064625, "soma(0.5).TC_iT_Des98.actshift": -17.723393508528915, "soma(0.5).TC_iT_Des98.pcabar": 3.1704270015661735e-06, "soma(0.5).TC_ih_Bud97.gh_max": 2.2320359371744212e-06, "soma(0.5).TC_ih_Bud97.e_h": -26.368042868000522, "soma(0.5).TC_Nap_Et2.gNap_Et2bar": 3.6698944477806735e-06, "soma(0.5).TC_cad.taur": 16.546247899619, "soma(0.5).TC_cad.gamma": 0.0015937384682481641, "soma(0.5).TC_iA.gk_max": 3.847191407528231e-05, "soma(0.5).TC_iL.pcabar": 6.570396772143417e-06, "soma.cao": 4.508434559434589, "soma.ena": 48.346867390910646, "axon.ena": 48.346867390910646, "soma.ek": -98.75026416297766, "axon.ek": -98.75026416297766, "axon.diam": 2.2169630462177636, "axon.L": 300.3035823441688, "axon(0.5).TC_HH.gk_max": 4.505050347868987e-05, "axon(0.5).TC_HH.gna_max": 3.5496532238878704e-06, "axon(0.5).TC_HH.vtraub": 10.850258667135279, "axon(0.5).TC_HH.vtraub2": -17.283138315907898, "axon.Ra": 40.331723381801176, "soma.Ra": 40.331723381801176}, "fitness": [0.0, 0.0, 0.0, 0.0, 0.0, 0.0, 0.0, 0.0, 0.0, 0.0, 0.0, 1.0, 0.0, 1.0, 1.0, 1.0, 0.0, 1.0, 0.0, 0.0, 2.0, 1.0, 3.0, 303.4461600058942, 201.58599721142454, 170.96199288478957, 88.70550585302436, 77.86940497040098, 56.89680454064731, 50.75507546554341, 40.838256650605224, 33.08597124533069, 42.72484921973079, 26.270928369611728, 34.51955493831887, 63.05505590831124, 82.43726536739348, 52.4340142145161, 101.78732444753516, 87.63334378953714, 94.63721728049481, 66.90382169718633, 112.68397311844205, 101.13856613439565, 115.02985090426162, 144.0324497772267], "target": 0, "evaluation": "-3B4F91EFFA80B746", "src": 1, "selection": 110, "id": 68, "init": {"soma.v": -61.670062263731, "axon.v": -61.670062263730976}, "gsynmin": [0.15344, 0.13944, 0.12596, 0.11451999999999998, 0.10504, 0.09724000000000001, 0.09072, 0.0852, 0.08044, 0.07632000000000001, 0.07272, 0.06952000000000001, 0.06664, 0.06408, 0.06176, 0.0596, 0.05764, 0.05584, 0.054200000000000005, 0.052640000000000006, 0.0512, 0.04984, 0.04856, 0.0474, 0.046279999999999995, 0.0452, 0.044199999999999996, 0.043239999999999994, 0.04236, 0.041479999999999996, 0.04068, 0.03988, 0.03912, 0.038400000000000004, 0.037720000000000004, 0.03708, 0.03644, 0.035840000000000004, 0.03524, 0.03468, 0.034120000000000004]},
		{"parameters": {"soma.L": 103.74448146131179, "soma(0.5).pas.e": -62.61682437235752, "soma(0.5).pas.g": 5.45466419358387e-06, "soma(0.5).TC_HH.gk_max": 0.02328218067742438, "soma(0.5).TC_HH.gna_max": 0.02484961554544362, "soma(0.5).TC_HH.vtraub": -35.923335048202695, "soma(0.5).TC_HH.vtraub2": -28.36953310097715, "soma(0.5).SK_E2.gSK_E2bar": 1.9105446693334827e-06, "soma(0.5).SK_E2.zTau": 406.47665251779864, "soma(0.5).TC_iT_Des98.shift": 16.46497316833058, "soma(0.5).TC_iT_Des98.actshift": -3.4768924057278756, "soma(0.5).TC_iT_Des98.pcabar": 5.8393653822455374e-06, "soma(0.5).TC_ih_Bud97.gh_max": 1.1821440625320259e-06, "soma(0.5).TC_ih_Bud97.e_h": -32.447226077321076, "soma(0.5).TC_Nap_Et2.gNap_Et2bar": 2.3798490061869437e-06, "soma(0.5).TC_cad.taur": 13.311481281132323, "soma(0.5).TC_cad.gamma": 0.00028220126563558817, "soma(0.5).TC_iA.gk_max": 2.190932883029131e-05, "soma(0.5).TC_iL.pcabar": 6.354205110969272e-06, "soma.cao": 3.340590076500504, "soma.ena": 61.5064277378567, "axon.ena": 61.5064277378567, "soma.ek": -94.34963116377551, "axon.ek": -94.34963116377551, "axon.diam": 3.3700067340226907, "axon.L": 410.45078076404394, "axon(0.5).TC_HH.gk_max": 0.0009643860400299617, "axon(0.5).TC_HH.gna_max": 2.4997682985075896e-05, "axon(0.5).TC_HH.vtraub": -14.887603920218407, "axon(0.5).TC_HH.vtraub2": 3.856263407783061, "axon.Ra": 69.50960403352192, "soma.Ra": 69.50960403352192}, "fitness": [0.0, 0.0, 0.0, 0.0, 0.0, 0.0, 0.0, 0.0, 0.0, 0.0, 0.0, 2.0, 0.0, 0.0, 0.0, 0.0, 1.0, 0.0, 0.0, 1.0, 2.0, 1.0, 4.0, 343.6728750483962, 236.62632775021748, 173.180226059185, 129.19746329839822, 106.67625254859684, 79.585927607742, 61.30664365227234, 44.839224652736746, 26.66850340105276, 18.299021953719077, 16.287820942377724, 19.516619220841715, 51.27301739149408, 53.52025788579207, 93.51215730040046, 72.86398264626291, 91.6332585542738, 105.82842626899814, 159.90562798972516, 125.36550161489649, 156.4421531694251, 219.90042690248313, 181.9467280561978], "target": 0, "evaluation": "-3B4F91EFFA80B746", "src": 1, "selection": 113, "id": 69, "init": {"soma.v": -60.187546313784296, "axon.v": -60.187546313784246}, "gsynmin": [0.12283999999999999, 0.11275999999999999, 0.1028, 0.094, 0.08660000000000001, 0.0804, 0.07516000000000002, 0.07068, 0.0668, 0.06340000000000001, 0.060399999999999995, 0.05772, 0.05532, 0.05312000000000001, 0.051160000000000004, 0.04936, 0.04768, 0.04616, 0.044719999999999996, 0.043399999999999994, 0.042159999999999996, 0.04104, 0.039920000000000004, 0.03892, 0.03796000000000001, 0.037040000000000003, 0.0362, 0.03536, 0.034600000000000006, 0.03388, 0.03316, 0.03248, 0.03184, 0.031240000000000004, 0.03068, 0.03012, 0.029560000000000003, 0.02904, 0.028560000000000002, 0.02808, 0.0276]},
		{"parameters": {"soma.L": 117.72770997792807, "soma(0.5).pas.e": -64.32875826249308, "soma(0.5).pas.g": 6.567993685056298e-06, "soma(0.5).TC_HH.gk_max": 0.017318779031063554, "soma(0.5).TC_HH.gna_max": 0.026306806284900626, "soma(0.5).TC_HH.vtraub": -32.50172183394153, "soma(0.5).TC_HH.vtraub2": -24.85310488105303, "soma(0.5).SK_E2.gSK_E2bar": 3.2893528028878595e-05, "soma(0.5).SK_E2.zTau": 360.75195148096066, "soma(0.5).TC_iT_Des98.shift": 17.310956429064625, "soma(0.5).TC_iT_Des98.actshift": -18.56607412307706, "soma(0.5).TC_iT_Des98.pcabar": 5.42788675613963e-05, "soma(0.5).TC_ih_Bud97.gh_max": 4.415697851944255e-06, "soma(0.5).TC_ih_Bud97.e_h": -41.84818581018851, "soma(0.5).TC_Nap_Et2.gNap_Et2bar": 3.6698944477806735e-06, "soma(0.5).TC_cad.taur": 12.771842275955622, "soma(0.5).TC_cad.gamma": 0.0002452420947582237, "soma(0.5).TC_iA.gk_max": 0.00011682885570932892, "soma(0.5).TC_iL.pcabar": 6.570396772143417e-06, "soma.cao": 4.011858742802653, "soma.ena": 58.96193166379501, "axon.ena": 58.96193166379501, "soma.ek": -91.08644739874134, "axon.ek": -91.08644739874134, "axon.diam": 2.6152426247700795, "axon.L": 234.91783216781272, "axon(0.5).TC_HH.gk_max": 2.6699532777915162e-05, "axon(0.5).TC_HH.gna_max": 1.1366555428529066e-06, "axon(0.5).TC_HH.vtraub": -43.504196715758084, "axon(0.5).TC_HH.vtraub2": -0.5734410962995664, "axon.Ra": 73.29027160301199, "soma.Ra": 73.29027160301199}, "fitness": [0.0, 0.0, 0.0, 0.0, 0.0, 0.0, 0.0, 0.0, 0.0, 0.0, 0.0, 1.0, 0.0, 1.0, 1.0, 1.0, 0.0, 1.0, 1.0, 0.0, 1.0, 0.0, 2.0, 331.3981660742959, 217.44416619234914, 185.3480263666197, 90.63494620536203, 79.82173724134421, 56.91218631165633, 51.125273139572414, 41.00438224285474, 34.32051323759891, 46.592441138604, 30.829908229119052, 37.731399851416064, 69.17652608608203, 89.65518015425606, 58.26034090797659, 88.44898084304451, 75.33369340173009, 88.64633903226789, 109.85446752999333, 91.4738729821879, 109.59978129598777, 146.62407083700572, 217.24123646381315], "target": 0, "evaluation": "-3B4F91EFFA80B746", "src": 1, "selection": 114, "id": 70, "init": {"soma.v": -61.744915382996666, "axon.v": -61.74491538299615}, "gsynmin": [0.14748, 0.13144, 0.1176, 0.10647999999999999, 0.0976, 0.0904, 0.08444, 0.07944000000000001, 0.07512000000000002, 0.07140000000000002, 0.06812, 0.06520000000000001, 0.06259999999999999, 0.06027999999999999, 0.05812, 0.0562, 0.054400000000000004, 0.05276000000000001, 0.0512, 0.049800000000000004, 0.04844, 0.0472, 0.04604, 0.04492, 0.043879999999999995, 0.042879999999999995, 0.04196, 0.04108, 0.04024, 0.039400000000000004, 0.03864, 0.03792, 0.037200000000000004, 0.036520000000000004, 0.03588, 0.035280000000000006, 0.03468, 0.03408, 0.03352, 0.033, 0.03248]},
		{"parameters": {"soma.L": 90.60629669887801, "soma(0.5).pas.e": -62.16976030754895, "soma(0.5).pas.g": 6.440158254337313e-06, "soma(0.5).TC_HH.gk_max": 0.03166797843018208, "soma(0.5).TC_HH.gna_max": 0.013821846618536155, "soma(0.5).TC_HH.vtraub": -31.15740543974722, "soma(0.5).TC_HH.vtraub2": -29.843633972290064, "soma(0.5).SK_E2.gSK_E2bar": 0.0006601080940181964, "soma(0.5).SK_E2.zTau": 156.76420057003236, "soma(0.5).TC_iT_Des98.shift": 17.78093289727409, "soma(0.5).TC_iT_Des98.actshift": 21.503959632032632, "soma(0.5).TC_iT_Des98.pcabar": 2.578954664958022e-06, "soma(0.5).TC_ih_Bud97.gh_max": 1.1791063140387342e-05, "soma(0.5).TC_ih_Bud97.e_h": -16.817517390591988, "soma(0.5).TC_Nap_Et2.gNap_Et2bar": 2.1692632961393665e-06, "soma(0.5).TC_cad.taur": 28.41387106626484, "soma(0.5).TC_cad.gamma": 1.0920179918222626e-05, "soma(0.5).TC_iA.gk_max": 2.3985034716066564e-06, "soma(0.5).TC_iL.pcabar": 7.816693838348906e-06, "soma.cao": 3.294361548016263, "soma.ena": 54.26523040617038, "axon.ena": 54.26523040617038, "soma.ek": -91.02566671785061, "axon.ek": -91.02566671785061, "axon.diam": 4.12860346472976, "axon.L": 657.6665925119555, "axon(0.5).TC_HH.gk_max": 0.0001108944228892405, "axon(0.5).TC_HH.gna_max": 7.465524535169836e-05, "axon(0.5).TC_HH.vtraub": -32.467605434596535, "axon(0.5).TC_HH.vtraub2": -24.40549878764313, "axon.Ra": 39.13205588858133, "soma.Ra": 39.13205588858133}, "fitness": [0.0, 0.0, 0.0, 0.0, 0.0, 0.0, 0.0, 0.0, 0.0, 0.0, 0.0, 0.0, 1.0, 1.0, 2.0, 1.0, 1.0, 1.0, 1.0, 0.0, 1.0, 0.0, 3.0, 573.7846062506626, 411.1589316594214, 343.15195379419225, 127.24320834890673, 92.44422807948179, 55.32045275058388, 30.20538763210152, 16.466663568685817, 6.92143594784764, 3.799226022620128, 4.603885497789835, 52.34447353799522, 63.18803564839991, 78.06456603696661, 112.17055968931783, 66.23763766328099, 106.05161468706777, 88.60361183964167, 109.71311623588434, 114.24789802842075, 105.79281774499647, 141.04980899990943, 182.38506557677536], "target": 0, "evaluation": "-3B4F91EFFA80B746", "src": 1, "selection": 118, "id": 71, "init": {"soma.v": -55.323144049918064, "axon.v": -55.32314404991507}, "gsynmin": [0.1562, 0.14028000000000002, 0.12616, 0.1142, 0.10424, 0.09596, 0.08892, 0.08296, 0.07780000000000001, 0.07332000000000001, 0.06936, 0.06588000000000001, 0.06276, 0.05992, 0.0574, 0.05508, 0.05296000000000001, 0.051000000000000004, 0.0492, 0.047560000000000005, 0.046, 0.044559999999999995, 0.043239999999999994, 0.041999999999999996, 0.0408, 0.03968, 0.03864, 0.03764, 0.03672, 0.035840000000000004, 0.035, 0.0342, 0.033440000000000004, 0.03272, 0.032, 0.03136, 0.03072, 0.03012, 0.02952, 0.02896, 0.02844]},
		{"parameters": {"soma.L": 117.27100850318315, "soma(0.5).pas.e": -63.70683699369952, "soma(0.5).pas.g": 6.891006032770903e-06, "soma(0.5).TC_HH.gk_max": 0.016008851260497378, "soma(0.5).TC_HH.gna_max": 0.022625117970032936, "soma(0.5).TC_HH.vtraub": -32.365824213427494, "soma(0.5).TC_HH.vtraub2": -25.40973352270549, "soma(0.5).SK_E2.gSK_E2bar": 2.512616627722039e-05, "soma(0.5).SK_E2.zTau": 187.66175463624174, "soma(0.5).TC_iT_Des98.shift": 4.664690137170647, "soma(0.5).TC_iT_Des98.actshift": -8.315844263438864, "soma(0.5).TC_iT_Des98.pcabar": 3.904035234116276e-06, "soma(0.5).TC_ih_Bud97.gh_max": 2.5085906338398165e-06, "soma(0.5).TC_ih_Bud97.e_h": -35.53323374783935, "soma(0.5).TC_Nap_Et2.gNap_Et2bar": 3.7223390067641467e-06, "soma(0.5).TC_cad.taur": 14.071064158931906, "soma(0.5).TC_cad.gamma": 0.00010037006684200936, "soma(0.5).TC_iA.gk_max": 1.0424776029611367e-05, "soma(0.5).TC_iL.pcabar": 1.3608492994886907e-06, "soma.cao": 3.6978589401866993, "soma.ena": 45.465658376451955, "axon.ena": 45.465658376451955, "soma.ek": -90.55451927437825, "axon.ek": -90.55451927437825, "axon.diam": 2.625581101345461, "axon.L": 164.39417686749516, "axon(0.5).TC_HH.gk_max": 8.976006091774525e-07, "axon(0.5).TC_HH.gna_max": 0.0025432656355584924, "axon(0.5).TC_HH.vtraub": -44.63089343795608, "axon(0.5).TC_HH.vtraub2": -23.95577587814419, "axon.Ra": 60.53385534254028, "soma.Ra": 60.53385534254028}, "fitness": [0.0, 0.0, 0.0, 0.0, 0.0, 0.0, 0.0, 0.0, 0.0, 0.0, 0.0, 0.0, 1.0, 1.0, 2.0, 1.0, 0.0, 1.0, 0.0, 1.0, 2.0, 2.0, 4.0, 302.3230833208334, 204.33748311266964, 179.64473473457934, 88.76913360776827, 75.3983944343232, 53.18877133326566, 44.64168713947426, 33.744938203096005, 25.699619889290815, 33.20914468855379, 20.960561888199656, 22.59158332348117, 55.27917366280657, 69.21817866384552, 67.66107796807685, 71.56402199174268, 80.59647397468463, 101.82737569739197, 93.12791238956534, 82.95536993250496, 106.57029054761078, 100.24621948387609, 124.05381200025377], "target": 0, "evaluation": "-3B4F91EFFA80B746", "src": 1, "selection": 120, "id": 72, "init": {"soma.v": -60.94294094344007, "axon.v": -60.94294094187177}, "gsynmin": [0.15768, 0.14992, 0.14032000000000003, 0.13004000000000002, 0.1202, 0.1114, 0.10371999999999999, 0.09712000000000001, 0.09140000000000001, 0.0864, 0.08204, 0.07816000000000001, 0.07472000000000001, 0.07164000000000001, 0.06884, 0.06628, 0.064, 0.06184, 0.059879999999999996, 0.05808, 0.0564, 0.05484, 0.053360000000000005, 0.052000000000000005, 0.05072, 0.04948, 0.04836, 0.04728, 0.046239999999999996, 0.045239999999999995, 0.04432, 0.04344, 0.0426, 0.0418, 0.041, 0.040279999999999996, 0.039560000000000005, 0.03888, 0.03824, 0.0376, 0.037000000000000005]},
		{"parameters": {"soma.L": 164.74989225398417, "soma(0.5).pas.e": -60.618612862360315, "soma(0.5).pas.g": 6.568336927978357e-06, "soma(0.5).TC_HH.gk_max": 0.0196095799732762, "soma(0.5).TC_HH.gna_max": 0.010038356755419111, "soma(0.5).TC_HH.vtraub": -32.21841150788119, "soma(0.5).TC_HH.vtraub2": -25.812439287534183, "soma(0.5).SK_E2.gSK_E2bar": 5.001524509066802e-05, "soma(0.5).SK_E2.zTau": 363.1016075974944, "soma(0.5).TC_iT_Des98.shift": 13.387321473551516, "soma(0.5).TC_iT_Des98.actshift": -14.028521888285422, "soma(0.5).TC_iT_Des98.pcabar": 1.6102213794504828e-05, "soma(0.5).TC_ih_Bud97.gh_max": 4.337299448927522e-06, "soma(0.5).TC_ih_Bud97.e_h": -0.08463655392383629, "soma(0.5).TC_Nap_Et2.gNap_Et2bar": 3.0547578818097952e-06, "soma(0.5).TC_cad.taur": 22.47463029140633, "soma(0.5).TC_cad.gamma": 5.283874920276119e-05, "soma(0.5).TC_iA.gk_max": 9.739403986423338e-05, "soma(0.5).TC_iL.pcabar": 1.0198538406932132e-05, "soma.cao": 4.4776004579182676, "soma.ena": 41.92587791692782, "axon.ena": 41.92587791692782, "soma.ek": -107.02325352789775, "axon.ek": -107.02325352789775, "axon.diam": 3.318077275048729, "axon.L": 329.2077398346026, "axon(0.5).TC_HH.gk_max": 0.5770556422347937, "axon(0.5).TC_HH.gna_max": 7.157074795100429e-06, "axon(0.5).TC_HH.vtraub": -17.173276573155896, "axon(0.5).TC_HH.vtraub2": -2.0336831345300337, "axon.Ra": 78.53733508163972, "soma.Ra": 78.53733508163972}, "fitness": [0.0, 0.0, 0.0, 0.0, 0.0, 0.0, 0.0, 0.0, 0.0, 0.0, 0.0, 0.0, 1.0, 1.0, 2.0, 1.0, 1.0, 1.0, 1.0, 1.0, 0.0, 0.0, 2.0, 603.7358779310977, 453.33768609216384, 400.5863201004085, 186.34110656852144, 155.01824854572806, 100.44642331306478, 67.00236702550218, 36.43421780274417, 16.83034501198115, 11.55007932198461, 13.956940465579159, 17.905031515434217, 50.81276074298165, 70.8460538336073, 81.13860588841005, 49.67314983191516, 74.54697841721706, 101.38893563141994, 86.50745697274337, 91.55594797756608, 123.27342581498236, 145.46070236108147, 132.7183451601804], "target": 0, "evaluation": "-3B4F91EFFA80B746", "src": 1, "selection": 125, "id": 73, "init": {"soma.v": -56.71493980102651, "axon.v": -56.71493980102648}, "gsynmin": [0.18284, 0.16532000000000002, 0.15, 0.13704000000000002, 0.12612, 0.11692, 0.10908, 0.10232000000000001, 0.09644, 0.09128, 0.08672, 0.08264, 0.07900000000000001, 0.07568000000000001, 0.07264000000000001, 0.06988000000000001, 0.06736, 0.06504, 0.06287999999999999, 0.06088, 0.059, 0.05724, 0.055600000000000004, 0.05408, 0.052640000000000006, 0.051280000000000006, 0.049960000000000004, 0.048760000000000005, 0.0476, 0.04648, 0.04544, 0.04443999999999999, 0.04348, 0.0426, 0.04172, 0.04088, 0.04008, 0.03932, 0.038560000000000004, 0.037880000000000004, 0.037200000000000004]},
		{"parameters": {"soma.L": 105.65158513022484, "soma(0.5).pas.e": -64.03527530296003, "soma(0.5).pas.g": 6.595175257730145e-06, "soma(0.5).TC_HH.gk_max": 0.022818417324835756, "soma(0.5).TC_HH.gna_max": 0.019642968556476646, "soma(0.5).TC_HH.vtraub": -33.032977994015525, "soma(0.5).TC_HH.vtraub2": -26.548460128533932, "soma(0.5).SK_E2.gSK_E2bar": 5.080155368876393e-05, "soma(0.5).SK_E2.zTau": 347.50933109491405, "soma(0.5).TC_iT_Des98.shift": 3.1047284152455603, "soma(0.5).TC_iT_Des98.actshift": 16.853481712221175, "soma(0.5).TC_iT_Des98.pcabar": 2.8336787879071086e-06, "soma(0.5).TC_ih_Bud97.gh_max": 6.960582615896989e-06, "soma(0.5).TC_ih_Bud97.e_h": -33.41811034943232, "soma(0.5).TC_Nap_Et2.gNap_Et2bar": 2.7333631879390926e-06, "soma(0.5).TC_cad.taur": 12.935982516812262, "soma(0.5).TC_cad.gamma": 0.0009153636825431392, "soma(0.5).TC_iA.gk_max": 1.1630425133072083e-05, "soma(0.5).TC_iL.pcabar": 7.675813228220763e-06, "soma.cao": 5.047076124648278, "soma.ena": 49.63849907082958, "axon.ena": 49.63849907082958, "soma.ek": -93.05113561750781, "axon.ek": -93.05113561750781, "axon.diam": 1.9894614779852922, "axon.L": 356.4124191977477, "axon(0.5).TC_HH.gk_max": 4.154932569464814e-06, "axon(0.5).TC_HH.gna_max": 0.00019559312093599815, "axon(0.5).TC_HH.vtraub": 13.618917596257305, "axon(0.5).TC_HH.vtraub2": -12.167521836148781, "axon.Ra": 62.62020292303966, "soma.Ra": 62.62020292303966}, "fitness": [0.0, 0.0, 0.0, 0.0, 0.0, 0.0, 0.0, 0.0, 0.0, 0.0, 0.0, 0.0, 1.0, 1.0, 2.0, 1.0, 0.0, 1.0, 0.0, 0.0, 2.0, 1.0, 4.0, 512.0050338264836, 400.74134993292193, 455.28841066684976, 223.16180786029022, 167.01000012588602, 103.88559625324825, 59.32921509374897, 25.199233700290442, 11.192954618595495, 18.37036874635383, 16.560374683161097, 17.01866070085843, 47.691966610797124, 53.04525523063676, 80.0642260145293, 65.3689038412589, 55.26079608954724, 82.84354181401413, 64.71599953558581, 118.97181677459079, 95.93926979395614, 123.76706063505512, 121.38969287460453], "target": 0, "evaluation": "-3B4F91EFFA80B746", "src": 1, "selection": 126, "id": 74, "init": {"soma.v": -58.735905286269215, "axon.v": -58.73590528626916}, "gsynmin": [0.13764, 0.12908, 0.11964, 0.11048, 0.10228000000000001, 0.09508, 0.08883999999999999, 0.08344000000000001, 0.07872000000000001, 0.07456, 0.07088, 0.06760000000000001, 0.06468, 0.062, 0.0596, 0.0574, 0.05536, 0.05348, 0.05176000000000001, 0.05016, 0.04868, 0.04728, 0.046, 0.04476, 0.0436, 0.04252, 0.041479999999999996, 0.04052, 0.0396, 0.038720000000000004, 0.037880000000000004, 0.03708, 0.036320000000000005, 0.03560000000000001, 0.03492000000000001, 0.03424, 0.033600000000000005, 0.033, 0.0324, 0.03184, 0.03128]},
		{"parameters": {"soma.L": 144.20443533429892, "soma(0.5).pas.e": -66.43890491045947, "soma(0.5).pas.g": 6.052078610186183e-06, "soma(0.5).TC_HH.gk_max": 0.011021505767005257, "soma(0.5).TC_HH.gna_max": 0.03930086988512717, "soma(0.5).TC_HH.vtraub": -33.50685122638989, "soma(0.5).TC_HH.vtraub2": -28.124699676103543, "soma(0.5).SK_E2.gSK_E2bar": 6.542295331086657e-05, "soma(0.5).SK_E2.zTau": 360.75195148096066, "soma(0.5).TC_iT_Des98.shift": 4.687364173854682, "soma(0.5).TC_iT_Des98.actshift": -18.56607412307706, "soma(0.5).TC_iT_Des98.pcabar": 5.42788675613963e-05, "soma(0.5).TC_ih_Bud97.gh_max": 3.5317715887809395e-05, "soma(0.5).TC_ih_Bud97.e_h": -41.84818581018851, "soma(0.5).TC_Nap_Et2.gNap_Et2bar": 3.8551077693963185e-06, "soma(0.5).TC_cad.taur": 17.931426809172855, "soma(0.5).TC_cad.gamma": 0.0016245444419572968, "soma(0.5).TC_iA.gk_max": 1.6390350866208052e-06, "soma(0.5).TC_iL.pcabar": 1.1604171433345495e-05, "soma.cao": 5.430013987320292, "soma.ena": 49.284977440570835, "axon.ena": 49.284977440570835, "soma.ek": -91.08644739874134, "axon.ek": -91.08644739874134, "axon.diam": 3.507375190723553, "axon.L": 335.485956408323, "axon(0.5).TC_HH.gk_max": 1.4398744441373741e-05, "axon(0.5).TC_HH.gna_max": 7.823784074062297e-06, "axon(0.5).TC_HH.vtraub": 9.141940105823815, "axon(0.5).TC_HH.vtraub2": -18.65694907427256, "axon.Ra": 73.29027160301199, "soma.Ra": 73.29027160301199}, "fitness": [0.0, 0.0, 0.0, 0.0, 0.0, 0.0, 0.0, 0.0, 0.0, 0.0, 0.0, 1.0, 0.0, 1.0, 1.0, 1.0, 0.0, 1.0, 0.0, 0.0, 1.0, 1.0, 3.0, 721.9079394305636, 544.2227621771029, 472.24379869392925, 212.36462060309984, 167.81674261440293, 105.65191594685072, 64.23559458655019, 30.706757168575965, 12.46448835539085, 8.734175994876722, 14.55738118887898, 19.67726851922, 49.765200328382114, 77.46239498686833, 46.11851540615614, 94.00643837127093, 85.1380556431896, 87.51443371568, 86.04930990530839, 112.58495093963714, 140.91407133277525, 124.07198464953441, 138.1896122706874], "target": 0, "evaluation": "-3B4F91EFFA80B746", "src": 1, "selection": 129, "id": 75, "init": {"soma.v": -56.400487258465446, "axon.v": -56.40048725846542}, "gsynmin": [0.14196, 0.13008, 0.11916, 0.10959999999999999, 0.10144, 0.09444, 0.08839999999999999, 0.08316000000000001, 0.07856, 0.07448, 0.07088, 0.06760000000000001, 0.06468, 0.06204, 0.0596, 0.05736, 0.05532, 0.0534, 0.051640000000000005, 0.05004, 0.04848, 0.04708, 0.045720000000000004, 0.04448, 0.04328, 0.042159999999999996, 0.04108, 0.04008, 0.03912, 0.03824, 0.037360000000000004, 0.03656, 0.03576000000000001, 0.035, 0.03428, 0.033600000000000005, 0.032920000000000005, 0.03232, 0.03168, 0.031120000000000002, 0.03056]},
		{"parameters": {"soma.L": 117.18352873679963, "soma(0.5).pas.e": -64.19022938717384, "soma(0.5).pas.g": 6.579761101157437e-06, "soma(0.5).TC_HH.gk_max": 0.017634932953574965, "soma(0.5).TC_HH.gna_max": 0.06113151909339142, "soma(0.5).TC_HH.vtraub": -32.60692754827961, "soma(0.5).TC_HH.vtraub2": -24.872464962316304, "soma(0.5).SK_E2.gSK_E2bar": 2.7440796270343368e-05, "soma(0.5).SK_E2.zTau": 166.10965850928704, "soma(0.5).TC_iT_Des98.shift": -10.079594958706661, "soma(0.5).TC_iT_Des98.actshift": -22.447996966528383, "soma(0.5).TC_iT_Des98.pcabar": 7.100223989569211e-07, "soma(0.5).TC_ih_Bud97.gh_max": 3.2039207272779283e-06, "soma(0.5).TC_ih_Bud97.e_h": -23.958324471950597, "soma(0.5).TC_Nap_Et2.gNap_Et2bar": 3.6864840730187206e-06, "soma(0.5).TC_cad.taur": 16.857890508296187, "soma(0.5).TC_cad.gamma": 1.547905894154157e-05, "soma(0.5).TC_iA.gk_max": 6.187110707124994e-07, "soma(0.5).TC_iL.pcabar": 6.476340459728795e-06, "soma.cao": 4.371682737834671, "soma.ena": 52.316754018446034, "axon.ena": 52.316754018446034, "soma.ek": -95.54820718619324, "axon.ek": -95.54820718619324, "axon.diam": 2.3306009191960446, "axon.L": 498.409555653299, "axon(0.5).TC_HH.gk_max": 6.777651776748942e-05, "axon(0.5).TC_HH.gna_max": 7.017582004074514e-06, "axon(0.5).TC_HH.vtraub": -8.719447794085836, "axon(0.5).TC_HH.vtraub2": -11.934250758151009, "axon.Ra": 59.89130184243463, "soma.Ra": 59.89130184243463}, "fitness": [0.0, 0.0, 0.0, 0.0, 0.0, 0.0, 0.0, 0.0, 0.0, 0.0, 0.0, 1.0, 0.0, 1.0, 1.0, 1.0, 0.0, 1.0, 0.0, 0.0, 1.0, 1.0, 3.0, 413.56743719275596, 293.0819927924307, 228.54576140943274, 106.92720096793994, 94.41134948596608, 56.48714292982463, 47.40914254996861, 38.57732570931826, 32.14345642136855, 26.082231636094303, 35.6271060563201, 33.92510715205948, 53.3864900520088, 81.5688310704277, 69.61843205625487, 100.61801650274583, 93.9767399903108, 99.95160439348523, 107.56283155761373, 124.51044495431813, 158.1035488535056, 146.24145461236103, 164.0173615758843], "target": 0, "evaluation": "-3B4F91EFFA80B746", "src": 1, "selection": 132, "id": 76, "init": {"soma.v": -60.287168501993975, "axon.v": -60.28716850199388}, "gsynmin": [0.14616, 0.13340000000000002, 0.12079999999999999, 0.10991999999999999, 0.10088, 0.09336, 0.08704, 0.08168, 0.07704000000000001, 0.07304000000000001, 0.06952000000000001, 0.06636, 0.06356, 0.06104, 0.05872, 0.05664, 0.054720000000000005, 0.05296000000000001, 0.051320000000000005, 0.049800000000000004, 0.04836, 0.04704, 0.0458, 0.04464, 0.043519999999999996, 0.04248, 0.041479999999999996, 0.04056, 0.03968, 0.03884, 0.038040000000000004, 0.03728, 0.036520000000000004, 0.035840000000000004, 0.035160000000000004, 0.03452, 0.033920000000000006, 0.03332, 0.032760000000000004, 0.0322, 0.03168]},
		{"parameters": {"soma.L": 117.28093416334869, "soma(0.5).pas.e": -64.2715388331702, "soma(0.5).pas.g": 6.567993685056298e-06, "soma(0.5).TC_HH.gk_max": 0.020739746977568207, "soma(0.5).TC_HH.gna_max": 0.02269606766181539, "soma(0.5).TC_HH.vtraub": -32.50172183394153, "soma(0.5).TC_HH.vtraub2": -24.85310488105303, "soma(0.5).SK_E2.gSK_E2bar": 3.423970055827369e-05, "soma(0.5).SK_E2.zTau": 68.08673513054174, "soma(0.5).TC_iT_Des98.shift": 17.107592879594232, "soma(0.5).TC_iT_Des98.actshift": -3.7549151306069803, "soma(0.5).TC_iT_Des98.pcabar": 3.1704270015661735e-06, "soma(0.5).TC_ih_Bud97.gh_max": 2.2320359371744212e-06, "soma(0.5).TC_ih_Bud97.e_h": -41.84818581018851, "soma(0.5).TC_Nap_Et2.gNap_Et2bar": 3.6698944477806735e-06, "soma(0.5).TC_cad.taur": 13.440171475810406, "soma(0.5).TC_cad.gamma": 0.0011511790687703844, "soma(0.5).TC_iA.gk_max": 1.2186182679112732e-05, "soma(0.5).TC_iL.pcabar": 6.537837387017405e-06, "soma.cao": 3.49560836899275, "soma.ena": 58.27895686693731, "axon.ena": 58.27895686693731, "soma.ek": -97.0471354165496, "axon.ek": -97.0471354165496, "axon.diam": 2.608121133851941, "axon.L": 354.2968531870472, "axon(0.5).TC_HH.gk_max": 0.00037166245709860493, "axon(0.5).TC_HH.gna_max": 0.007001179097565687, "axon(0.5).TC_HH.vtraub": 13.849372978978579, "axon(0.5).TC_HH.vtraub2": -20.42690842170485, "axon.Ra": 64.12535613204612, "soma.Ra": 64.12535613204612}, "fitness": [0.0, 0.0, 0.0, 0.0, 0.0, 0.0, 0.0, 0.0, 0.0, 0.0, 0.0, 1.0, 0.0, 1.0, 1.0, 1.0, 0.0, 1.0, 1.0, 1.0, 1.0, 0.0, 2.0, 349.75176722905957, 239.01793807865724, 182.26637385153234, 106.85720427234429, 94.31233539955157, 62.35120817199058, 51.97135869571143, 41.37092318267961, 32.461793326587014, 35.39935594245676, 33.025621167490705, 44.869363191934866, 62.106443012815134, 91.7069871332548, 55.58197296486964, 75.59173985732639, 92.98594843102377, 87.58131922840631, 106.61284457128083, 142.7774856242791, 112.3993277817965, 130.85576523216957, 141.25303040132385], "target": 0, "evaluation": "-3B4F91EFFA80B746", "src": 1, "selection": 135, "id": 77, "init": {"soma.v": -61.68552950695169, "axon.v": -61.685529506951646}, "gsynmin": [0.14764, 0.13147999999999999, 0.11764, 0.10655999999999999, 0.09764, 0.0904, 0.0844, 0.07936, 0.07500000000000001, 0.07124000000000001, 0.06792000000000001, 0.065, 0.06236, 0.06, 0.057839999999999996, 0.05588, 0.05408, 0.0524, 0.05088, 0.049440000000000005, 0.04808, 0.04684, 0.04564, 0.044559999999999995, 0.043519999999999996, 0.04252, 0.04156, 0.04068, 0.03984, 0.03904, 0.03828, 0.037520000000000005, 0.036840000000000005, 0.036160000000000005, 0.03552, 0.03488, 0.03428, 0.03372000000000001, 0.03316, 0.03264, 0.03212]},
		{"parameters": {"soma.L": 115.57526558515681, "soma(0.5).pas.e": -62.69498317787576, "soma(0.5).pas.g": 6.562785040879823e-06, "soma(0.5).TC_HH.gk_max": 0.019070758963238746, "soma(0.5).TC_HH.gna_max": 0.026393842058920352, "soma(0.5).TC_HH.vtraub": -32.34126146969986, "soma(0.5).TC_HH.vtraub2": -24.49657609433272, "soma(0.5).SK_E2.gSK_E2bar": 2.176595054133915e-05, "soma(0.5).SK_E2.zTau": 388.3293397845316, "soma(0.5).TC_iT_Des98.shift": 13.637480304352998, "soma(0.5).TC_iT_Des98.actshift": 3.3189536023520674, "soma(0.5).TC_iT_Des98.pcabar": 3.441391655045241e-06, "soma(0.5).TC_ih_Bud97.gh_max": 1.9707549652721774e-06, "soma(0.5).TC_ih_Bud97.e_h": -40.978048339375476, "soma(0.5).TC_Nap_Et2.gNap_Et2bar": 2.918122633549977e-06, "soma(0.5).TC_cad.taur": 21.473075256137573, "soma(0.5).TC_cad.gamma": 0.0014794187306401835, "soma(0.5).TC_iA.gk_max": 5.735424919121253e-06, "soma(0.5).TC_iL.pcabar": 1.2273204470586193e-05, "soma.cao": 3.4846251613387462, "soma.ena": 57.46522852930339, "axon.ena": 57.46522852930339, "soma.ek": -109.32454712776793, "axon.ek": -109.32454712776793, "axon.diam": 4.094965331601575, "axon.L": 278.66194484443406, "axon(0.5).TC_HH.gk_max": 0.03988680378800096, "axon(0.5).TC_HH.gna_max": 1.343901071528861e-06, "axon(0.5).TC_HH.vtraub": -31.50663945147421, "axon(0.5).TC_HH.vtraub2": -6.18642980063038, "axon.Ra": 57.54596988380768, "soma.Ra": 57.54596988380768}, "fitness": [0.0, 0.0, 0.0, 0.0, 0.0, 0.0, 0.0, 0.0, 0.0, 0.0, 0.0, 1.0, 0.0, 1.0, 1.0, 1.0, 1.0, 2.0, 2.0, 2.0, 0.0, 1.0, 1.0, 327.71050770460624, 214.1189472975636, 172.73210220686428, 87.89021385559556, 81.30537691894524, 55.62765513901951, 42.69809708100556, 29.704775622042288, 19.443723991808092, 20.52856629077928, 13.530976950425478, 44.51671620216979, 55.68075475532552, 78.11094340282754, 117.75594276172448, 74.24555570610679, 85.38241768718741, 90.71666578543545, 124.85972772063876, 184.444795539421, 116.44525724229617, 169.81463715773518, 160.99145742062763], "target": 0, "evaluation": "-3B4F91EFFA80B746", "src": 1, "selection": 146, "id": 78, "init": {"soma.v": -60.045937568028954, "axon.v": -60.04593756802895}, "gsynmin": [0.12564, 0.11375999999999999, 0.10364, 0.0952, 0.08815999999999999, 0.08224000000000001, 0.0772, 0.07284, 0.06904, 0.06568, 0.06268, 0.06, 0.0576, 0.055400000000000005, 0.0534, 0.05156000000000001, 0.04988, 0.048279999999999997, 0.04684, 0.04548, 0.044199999999999996, 0.043, 0.041879999999999994, 0.04084, 0.03984, 0.03888, 0.038000000000000006, 0.037160000000000006, 0.03636, 0.03556000000000001, 0.03484, 0.03416, 0.03348, 0.03284, 0.0322, 0.03164, 0.031080000000000003, 0.03052, 0.03, 0.02948, 0.028999999999999998]},
		{"parameters": {"soma.L": 65.57566079657434, "soma(0.5).pas.e": -62.42257440554302, "soma(0.5).pas.g": 7.81678730052451e-06, "soma(0.5).TC_HH.gk_max": 0.0029309925155115773, "soma(0.5).TC_HH.gna_max": 0.00523227867762913, "soma(0.5).TC_HH.vtraub": -27.519880370445343, "soma(0.5).TC_HH.vtraub2": -21.770743452932535, "soma(0.5).SK_E2.gSK_E2bar": 0.00013662486385307573, "soma(0.5).SK_E2.zTau": 165.54100516336197, "soma(0.5).TC_iT_Des98.shift": 2.633424795635211, "soma(0.5).TC_iT_Des98.actshift": 0.7112634179464381, "soma(0.5).TC_iT_Des98.pcabar": 8.832357234717235e-06, "soma(0.5).TC_ih_Bud97.gh_max": 1.7818430803057437e-05, "soma(0.5).TC_ih_Bud97.e_h": -16.32839907812881, "soma(0.5).TC_Nap_Et2.gNap_Et2bar": 6.497612095186098e-07, "soma(0.5).TC_cad.taur": 20.28438667072426, "soma(0.5).TC_cad.gamma": 0.00013251463799607242, "soma(0.5).TC_iA.gk_max": 2.060035408953652e-05, "soma(0.5).TC_iL.pcabar": 8.267904633321266e-06, "soma.cao": 5.586179369983901, "soma.ena": 61.32148490293759, "axon.ena": 61.32148490293759, "soma.ek": -72.59576320855017, "axon.ek": -72.59576320855017, "axon.diam": 4.88416782128612, "axon.L": 793.2642328729913, "axon(0.5).TC_HH.gk_max": 0.0072595485198707335, "axon(0.5).TC_HH.gna_max": 0.6991292563021267, "axon(0.5).TC_HH.vtraub": -14.72712010903205, "axon(0.5).TC_HH.vtraub2": -24.413014243437512, "axon.Ra": 59.79495950329321, "soma.Ra": 59.79495950329321}, "fitness": [0.0, 0.0, 0.0, 0.0, 0.0, 0.0, 0.0, 0.0, 0.0, 0.0, 0.0, 0.0, 2.0, 2.0, 2.0, 1.0, 0.0, 0.0, 0.0, 1.0, 2.0, 2.0, 4.0, 454.6222075129203, 316.92430477159195, 273.61856075179384, 94.28287845644788, 68.28005970252659, 43.7694270818837, 26.461629836514863, 12.496098159370959, 3.649912051632893, 3.591131383227668, 2.8368156891914853, 3.78274365456554, 59.26778349597759, 109.96179027608675, 112.88814673285184, 100.12616248981149, 90.02361607834172, 147.9253625515329, 120.33131382460616, 119.67584653265142, 145.29315629750525, 126.2305177602254, 165.19983649898086], "target": 0, "evaluation": "-3B4F91EFFA80B746", "src": 1, "selection": 149, "id": 79, "init": {"soma.v": -55.55055138227822, "axon.v": -55.55055138227801}, "gsynmin": [0.19376, 0.17176, 0.15288, 0.13732, 0.12459999999999999, 0.11411999999999999, 0.1054, 0.098, 0.09168, 0.0862, 0.0814, 0.07716, 0.07340000000000002, 0.07, 0.06696, 0.06420000000000001, 0.06168, 0.059399999999999994, 0.05728, 0.05532, 0.05348, 0.051800000000000006, 0.05024, 0.048760000000000005, 0.04736, 0.046079999999999996, 0.04484, 0.04368, 0.0426, 0.04156, 0.0406, 0.03968, 0.0388, 0.03792, 0.03712000000000001, 0.03636, 0.035640000000000005, 0.03492000000000001, 0.03424, 0.033600000000000005, 0.033]},
		{"parameters": {"soma.L": 120.5488531063739, "soma(0.5).pas.e": -61.86456816975995, "soma(0.5).pas.g": 6.648728048330799e-06, "soma(0.5).TC_HH.gk_max": 0.04854864155329382, "soma(0.5).TC_HH.gna_max": 0.026181064475652036, "soma(0.5).TC_HH.vtraub": -38.62697605307428, "soma(0.5).TC_HH.vtraub2": -24.662274764225057, "soma(0.5).SK_E2.gSK_E2bar": 5.191780981714497e-06, "soma(0.5).SK_E2.zTau": 421.2490420585589, "soma(0.5).TC_iT_Des98.shift": -2.458894402481654, "soma(0.5).TC_iT_Des98.actshift": -5.035397446836312, "soma(0.5).TC_iT_Des98.pcabar": 1.653528403738958e-05, "soma(0.5).TC_ih_Bud97.gh_max": 4.883511433590379e-06, "soma(0.5).TC_ih_Bud97.e_h": -31.82092800022665, "soma(0.5).TC_Nap_Et2.gNap_Et2bar": 1.4527031111992016e-06, "soma(0.5).TC_cad.taur": 16.088012251464335, "soma(0.5).TC_cad.gamma": 0.009405134920323296, "soma(0.5).TC_iA.gk_max": 3.400276758576228e-06, "soma(0.5).TC_iL.pcabar": 3.7672585017139986e-07, "soma.cao": 3.139050841188913, "soma.ena": 45.78550063531031, "axon.ena": 45.78550063531031, "soma.ek": -89.65118329299585, "axon.ek": -89.65118329299585, "axon.diam": 2.612889383503633, "axon.L": 484.3110956920373, "axon(0.5).TC_HH.gk_max": 1.2852327822013916e-05, "axon(0.5).TC_HH.gna_max": 3.143113799768021e-05, "axon(0.5).TC_HH.vtraub": -9.882368811541333, "axon(0.5).TC_HH.vtraub2": -5.356928667032271, "axon.Ra": 49.90602591448403, "soma.Ra": 49.90602591448403}, "fitness": [0.0, 0.0, 0.0, 0.0, 0.0, 0.0, 0.0, 0.0, 0.0, 0.0, 0.0, 0.0, 3.0, 3.0, 3.0, 2.0, 1.0, 1.0, 1.0, 0.0, 2.0, 1.0, 4.0, 371.8516928893092, 255.4275244673184, 233.993741737716, 101.8336886040423, 81.67474803316757, 56.38232410555245, 40.808701674487196, 24.592880874957864, 14.612747529047232, 19.435171032596152, 18.51196047986505, 17.20813683322922, 27.25805166590443, 45.918008848892136, 52.266233266357325, 55.59891133040555, 68.69762499272282, 88.55624132638265, 95.84148158767769, 98.83657223845907, 103.04460156587547, 138.06629841725834, 142.78494828815715], "target": 0, "evaluation": "-3B4F91EFFA80B746", "src": 1, "selection": 150, "id": 80, "init": {"soma.v": -58.301518155416744, "axon.v": -58.301518155416694}, "gsynmin": [0.13528, 0.13292, 0.12972, 0.1256, 0.12068, 0.11528, 0.10975999999999998, 0.10436, 0.09928000000000001, 0.09459999999999999, 0.09028, 0.08636, 0.08276, 0.07944000000000001, 0.07640000000000001, 0.07364000000000001, 0.07104, 0.06868, 0.06648, 0.0644, 0.062479999999999994, 0.06068, 0.059, 0.05744, 0.055920000000000004, 0.054520000000000006, 0.053200000000000004, 0.05192000000000001, 0.05072, 0.049600000000000005, 0.04852, 0.04748, 0.04648, 0.04556, 0.04464, 0.0438, 0.04296, 0.042159999999999996, 0.0414, 0.04068, 0.03996]},
		{"parameters": {"soma.L": 117.28093416334869, "soma(0.5).pas.e": -62.232226104455066, "soma(0.5).pas.g": 6.5693220603551185e-06, "soma(0.5).TC_HH.gk_max": 0.020739746977568207, "soma(0.5).TC_HH.gna_max": 0.02269606766181539, "soma(0.5).TC_HH.vtraub": -25.320674312040364, "soma(0.5).TC_HH.vtraub2": -23.473757603342296, "soma(0.5).SK_E2.gSK_E2bar": 0.00010878117962880723, "soma(0.5).SK_E2.zTau": 401.40296766485733, "soma(0.5).TC_iT_Des98.shift": -20.151868703931605, "soma(0.5).TC_iT_Des98.actshift": 5.579069676920238, "soma(0.5).TC_iT_Des98.pcabar": 3.0756830301819e-06, "soma(0.5).TC_ih_Bud97.gh_max": 4.2551498403707783e-05, "soma(0.5).TC_ih_Bud97.e_h": -34.36105162641209, "soma(0.5).TC_Nap_Et2.gNap_Et2bar": 1.5328827696328554e-06, "soma(0.5).TC_cad.taur": 28.01912746253239, "soma(0.5).TC_cad.gamma": 0.025242446449553257, "soma(0.5).TC_iA.gk_max": 1.8465649183091685e-06, "soma(0.5).TC_iL.pcabar": 1.812990276718641e-05, "soma.cao": 3.49560836899275, "soma.ena": 52.73984348067677, "axon.ena": 52.73984348067677, "soma.ek": -76.27141558046364, "axon.ek": -76.27141558046364, "axon.diam": 2.608121133851941, "axon.L": 354.2968531870472, "axon(0.5).TC_HH.gk_max": 5.540199505667222e-07, "axon(0.5).TC_HH.gna_max": 0.007001179097565687, "axon(0.5).TC_HH.vtraub": 19.42817981448394, "axon(0.5).TC_HH.vtraub2": -53.406913550151174, "axon.Ra": 61.52260292693428, "soma.Ra": 61.52260292693428}, "fitness": [0.0, 0.0, 0.0, 0.0, 0.0, 0.0, 0.0, 0.0, 0.0, 0.0, 0.0, 1.0, 0.0, 0.0, 1.0, 0.0, 0.0, 0.0, 0.0, 0.0, 1.0, 1.0, 3.0, 788.2673332878047, 604.6448717821529, 533.2354761637251, 245.35251484095448, 194.17087242437884, 139.41471692472342, 84.59092474415543, 45.817734012607104, 22.221044030184256, 7.588290478545286, 4.854335205453232, 16.43171324113083, 56.287093363059384, 79.61957952904183, 76.5142233139914, 73.29715119863813, 88.1682694085077, 92.54093815744748, 107.12434459009984, 109.0616037926785, 118.22208667487924, 114.90158201012902, 127.00421861807206], "target": 0, "evaluation": "-3B4F91EFFA80B746", "src": 1, "selection": 151, "id": 81, "init": {"soma.v": -51.78349231794078, "axon.v": -51.783492352534324}, "gsynmin": [0.08815999999999999, 0.08228, 0.07688, 0.07200000000000001, 0.06760000000000001, 0.06368, 0.06012, 0.056920000000000005, 0.054040000000000005, 0.0514, 0.04904, 0.04684, 0.04484, 0.043, 0.04132, 0.039720000000000005, 0.03828, 0.03692000000000001, 0.03568, 0.034480000000000004, 0.03336, 0.03236, 0.03136, 0.030440000000000002, 0.0296, 0.02876, 0.028, 0.02724, 0.02656, 0.025920000000000002, 0.02528, 0.02468, 0.024120000000000003, 0.02356, 0.02304, 0.02252, 0.022039999999999997, 0.0216, 0.021159999999999998, 0.02072, 0.02032]},
		{"parameters": {"soma.L": 120.66784809366595, "soma(0.5).pas.e": -62.86653055262424, "soma(0.5).pas.g": 7.975141895218029e-06, "soma(0.5).TC_HH.gk_max": 0.02021109430976172, "soma(0.5).TC_HH.gna_max": 0.01968636636419033, "soma(0.5).TC_HH.vtraub": -32.91194986274437, "soma(0.5).TC_HH.vtraub2": -24.60214349854183, "soma(0.5).SK_E2.gSK_E2bar": 3.463133227337961e-05, "soma(0.5).SK_E2.zTau": 433.91500524841985, "soma(0.5).TC_iT_Des98.shift": 17.713725623388434, "soma(0.5).TC_iT_Des98.actshift": -3.822165306955245, "soma(0.5).TC_iT_Des98.pcabar": 4.577107864666455e-06, "soma(0.5).TC_ih_Bud97.gh_max": 1.7316982904324787e-05, "soma(0.5).TC_ih_Bud97.e_h": -41.72784158662255, "soma(0.5).TC_Nap_Et2.gNap_Et2bar": 4.212798270093968e-06, "soma(0.5).TC_cad.taur": 14.175655969662944, "soma(0.5).TC_cad.gamma": 8.098023109500836e-05, "soma(0.5).TC_iA.gk_max": 1.403840162404753e-05, "soma(0.5).TC_iL.pcabar": 6.898274101832875e-06, "soma.cao": 3.994282203949491, "soma.ena": 46.54663913744294, "axon.ena": 46.54663913744294, "soma.ek": -88.96845995330814, "axon.ek": -88.96845995330814, "axon.diam": 2.639806372267987, "axon.L": 369.64493300559116, "axon(0.5).TC_HH.gk_max": 0.00032967651302111603, "axon(0.5).TC_HH.gna_max": 1.3139584006866385e-06, "axon(0.5).TC_HH.vtraub": -43.251181679360435, "axon(0.5).TC_HH.vtraub2": -18.885253407012872, "axon.Ra": 43.811169834289316, "soma.Ra": 43.811169834289316}, "fitness": [0.0, 0.0, 0.0, 0.0, 0.0, 0.0, 0.0, 0.0, 0.0, 0.0, 0.0, 0.0, 1.0, 1.0, 1.0, 0.0, 0.0, 0.0, 1.0, 1.0, 3.0, 3.0, 5.0, 570.8068751902158, 417.190700699832, 365.55829645974745, 153.88922747532123, 122.61939856133363, 76.93520720068491, 49.522746938427574, 25.37272544516582, 11.40434015875791, 12.494851704162292, 14.21949900970847, 13.811616992890789, 53.3528896249933, 63.39693246812497, 47.73686907296847, 75.10963163856312, 85.98029077063161, 78.78640787622747, 88.292983634658, 140.67889731551756, 108.00652304633451, 103.53551032287163, 133.94959722640073], "target": 0, "evaluation": "-3B4F91EFFA80B746", "src": 1, "selection": 156, "id": 82, "init": {"soma.v": -57.451323421747674, "axon.v": -57.45132342173543}, "gsynmin": [0.16136, 0.15172, 0.1406, 0.12947999999999998, 0.11936, 0.11052, 0.10292, 0.09632, 0.09055999999999999, 0.08556, 0.08112000000000001, 0.0772, 0.07368000000000001, 0.07052, 0.06764, 0.065, 0.06264, 0.060439999999999994, 0.0584, 0.05652, 0.05476, 0.05312000000000001, 0.05160000000000001, 0.05016, 0.04884, 0.047560000000000005, 0.04636, 0.045239999999999995, 0.04416, 0.04316, 0.0422, 0.04128, 0.0404, 0.039560000000000005, 0.03876, 0.038000000000000006, 0.03728, 0.03656, 0.03588, 0.03524, 0.034600000000000006]},
		{"parameters": {"soma.L": 117.72770997792807, "soma(0.5).pas.e": -64.32875826249308, "soma(0.5).pas.g": 6.567993685056298e-06, "soma(0.5).TC_HH.gk_max": 0.017318779031063554, "soma(0.5).TC_HH.gna_max": 0.026306806284900626, "soma(0.5).TC_HH.vtraub": -32.50172183394153, "soma(0.5).TC_HH.vtraub2": -24.85310488105303, "soma(0.5).SK_E2.gSK_E2bar": 3.2893528028878595e-05, "soma(0.5).SK_E2.zTau": 441.4633521384998, "soma(0.5).TC_iT_Des98.shift": -20.151868703931605, "soma(0.5).TC_iT_Des98.actshift": 5.579069676920238, "soma(0.5).TC_iT_Des98.pcabar": 3.1704270015661735e-06, "soma(0.5).TC_ih_Bud97.gh_max": 4.2551498403707783e-05, "soma(0.5).TC_ih_Bud97.e_h": -34.36105162641209, "soma(0.5).TC_Nap_Et2.gNap_Et2bar": 1.5328827696328554e-06, "soma(0.5).TC_cad.taur": 28.01912746253239, "soma(0.5).TC_cad.gamma": 0.025242446449553257, "soma(0.5).TC_iA.gk_max": 1.8465649183091685e-06, "soma(0.5).TC_iL.pcabar": 1.812990276718641e-05, "soma.cao": 3.494639071080875, "soma.ena": 58.96193166379501, "axon.ena": 58.96193166379501, "soma.ek": -97.67975218906253, "axon.ek": -97.67975218906253, "axon.diam": 2.6152426247700795, "axon.L": 234.91783216781272, "axon(0.5).TC_HH.gk_max": 2.6699532777915162e-05, "axon(0.5).TC_HH.gna_max": 1.1366555428529066e-06, "axon(0.5).TC_HH.vtraub": -43.504196715758084, "axon(0.5).TC_HH.vtraub2": -0.5734410962995664, "axon.Ra": 88.68427237951789, "soma.Ra": 88.68427237951789}, "fitness": [0.0, 0.0, 0.0, 0.0, 0.0, 0.0, 0.0, 0.0, 0.0, 0.0, 0.0, 0.0, 1.0, 1.0, 1.0, 1.0, 1.0, 1.0, 1.0, 0.0, 1.0, 0.0, 2.0, 762.9822262159428, 581.3479606004927, 513.5600374551167, 234.60619919232147, 183.39952842175714, 127.68128789394417, 75.45104082606751, 36.511118103304696, 13.842385043622938, 3.012927657392464, 0.7685226390391081, 12.887217087495312, 45.15223031705229, 63.6306223693125, 67.88173354727274, 71.59283792420239, 90.63281882142958, 102.91082712119675, 115.39196026520267, 159.87791372206598, 130.99124744634992, 155.00315836600663, 180.87226711891705], "target": 0, "evaluation": "-3B4F91EFFA80B746", "src": 1, "selection": 158, "id": 83, "init": {"soma.v": -53.164746310420554, "axon.v": -53.16474631020553}, "gsynmin": [0.08736, 0.0824, 0.07772000000000001, 0.07336000000000001, 0.06936, 0.06568, 0.06236, 0.05932, 0.05656, 0.054000000000000006, 0.051680000000000004, 0.04952, 0.04752, 0.045720000000000004, 0.044, 0.0424, 0.04096, 0.039560000000000005, 0.03828, 0.03708, 0.03592000000000001, 0.03488, 0.03384, 0.032920000000000005, 0.032, 0.03116, 0.03032, 0.029560000000000003, 0.028839999999999998, 0.02816, 0.02748, 0.026840000000000003, 0.02624, 0.025640000000000003, 0.02512, 0.024560000000000002, 0.02408, 0.02356, 0.02312, 0.02264, 0.02224]},
		{"parameters": {"soma.L": 93.63712908065482, "soma(0.5).pas.e": -63.10536053278076, "soma(0.5).pas.g": 6.736340856675958e-06, "soma(0.5).TC_HH.gk_max": 0.01714708642890111, "soma(0.5).TC_HH.gna_max": 0.025808631573505863, "soma(0.5).TC_HH.vtraub": -28.186407734320163, "soma(0.5).TC_HH.vtraub2": -25.658314266526848, "soma(0.5).SK_E2.gSK_E2bar": 6.349381517950876e-05, "soma(0.5).SK_E2.zTau": 256.25960307763023, "soma(0.5).TC_iT_Des98.shift": 15.80951895083396, "soma(0.5).TC_iT_Des98.actshift": 0.43379892453557334, "soma(0.5).TC_iT_Des98.pcabar": 4.002954451089782e-06, "soma(0.5).TC_ih_Bud97.gh_max": 3.964820646745124e-06, "soma(0.5).TC_ih_Bud97.e_h": -20.38310100326106, "soma(0.5).TC_Nap_Et2.gNap_Et2bar": 1.5430061485593574e-06, "soma(0.5).TC_cad.taur": 14.295892153510495, "soma(0.5).TC_cad.gamma": 0.00011372533625329262, "soma(0.5).TC_iA.gk_max": 1.1939019652068639e-05, "soma(0.5).TC_iL.pcabar": 6.124371811447286e-06, "soma.cao": 4.11407943227809, "soma.ena": 63.07992883672554, "axon.ena": 63.07992883672554, "soma.ek": -94.7374736558146, "axon.ek": -94.7374736558146, "axon.diam": 2.6009862403328707, "axon.L": 533.668959633491, "axon(0.5).TC_HH.gk_max": 0.00040735908818535045, "axon(0.5).TC_HH.gna_max": 0.0001163403975099025, "axon(0.5).TC_HH.vtraub": -37.15862461493664, "axon(0.5).TC_HH.vtraub2": 6.7994049249961535, "axon.Ra": 55.642319009866206, "soma.Ra": 55.642319009866206}, "fitness": [0.0, 0.0, 0.0, 0.0, 0.0, 0.0, 0.0, 0.0, 0.0, 0.0, 0.0, 0.0, 2.0, 2.0, 3.0, 2.0, 2.0, 2.0, 2.0, 2.0, 0.0, 1.0, 1.0, 247.62906874190446, 161.25430681484735, 152.6314867455708, 65.20551062853205, 55.68852494652938, 42.70871055485117, 38.059488899733985, 29.070820897539704, 23.07401818977985, 30.57824602800446, 24.375954473288637, 17.068501110977454, 50.45102059675746, 57.49029688537597, 74.56971345954379, 62.07136806561708, 73.47805765527251, 84.28598130070867, 89.87526466639649, 134.3926312862669, 86.56299735252988, 134.88378942438194, 162.90420732334536], "target": 0, "evaluation": "-3B4F91EFFA80B746", "src": 1, "selection": 161, "id": 84, "init": {"soma.v": -59.99271153180085, "axon.v": -59.992711531793034}, "gsynmin": [0.17392000000000002, 0.16116, 0.14748, 0.13476, 0.12368, 0.1142, 0.10615999999999999, 0.09924000000000001, 0.09328, 0.08811999999999999, 0.08356000000000001, 0.07952000000000001, 0.07596000000000001, 0.07272, 0.0698, 0.06716000000000001, 0.06472, 0.06251999999999999, 0.060439999999999994, 0.05856, 0.0568, 0.05516, 0.05364, 0.0522, 0.05088, 0.049600000000000005, 0.0484, 0.04728, 0.0462, 0.0452, 0.044239999999999995, 0.04332, 0.04244, 0.0416, 0.0408, 0.04004, 0.03932, 0.03864, 0.03796000000000001, 0.037320000000000006, 0.036680000000000004]},
		{"parameters": {"soma.L": 117.28093416334869, "soma(0.5).pas.e": -64.2715388331702, "soma(0.5).pas.g": 6.5693220603551185e-06, "soma(0.5).TC_HH.gk_max": 0.020739746977568207, "soma(0.5).TC_HH.gna_max": 0.02269606766181539, "soma(0.5).TC_HH.vtraub": -32.98651583739557, "soma(0.5).TC_HH.vtraub2": -25.07785314890304, "soma(0.5).SK_E2.gSK_E2bar": 3.423970055827369e-05, "soma(0.5).SK_E2.zTau": 68.08673513054174, "soma(0.5).TC_iT_Des98.shift": 17.107592879594232, "soma(0.5).TC_iT_Des98.actshift": -8.342924459360702, "soma(0.5).TC_iT_Des98.pcabar": 3.4216086421734742e-06, "soma(0.5).TC_ih_Bud97.gh_max": 2.261930864860092e-06, "soma(0.5).TC_ih_Bud97.e_h": -23.993335612653006, "soma(0.5).TC_Nap_Et2.gNap_Et2bar": 3.683674259791015e-06, "soma(0.5).TC_cad.taur": 25.866116750135294, "soma(0.5).TC_cad.gamma": 0.0011511790687703844, "soma(0.5).TC_iA.gk_max": 5.579145144149066e-06, "soma(0.5).TC_iL.pcabar": 2.0866619964904414e-07, "soma.cao": 3.4147233988664425, "soma.ena": 56.613787265785575, "axon.ena": 56.613787265785575, "soma.ek": -88.98565983337227, "axon.ek": -88.98565983337227, "axon.diam": 3.672950822405908, "axon.L": 428.1569499042592, "axon(0.5).TC_HH.gk_max": 9.694553481478587e-05, "axon(0.5).TC_HH.gna_max": 2.2421711697343676e-07, "axon(0.5).TC_HH.vtraub": -31.069921536386197, "axon(0.5).TC_HH.vtraub2": -3.9485230978921635, "axon.Ra": 98.6171351363883, "soma.Ra": 98.6171351363883}, "fitness": [0.0, 0.0, 0.0, 0.0, 0.0, 0.0, 0.0, 0.0, 0.0, 0.0, 0.0, 0.0, 2.0, 2.0, 2.0, 1.0, 1.0, 1.0, 1.0, 0.0, 1.0, 0.0, 3.0, 361.853599862069, 254.60835920610793, 202.84524633355082, 105.74123000403611, 91.57032848480178, 60.52367171810788, 49.83993860769856, 38.86651522943229, 29.08153895339418, 29.183425656933046, 21.209964825232614, 30.28327135763952, 70.58195314240234, 77.48837537463197, 67.57881379926509, 69.92797584620033, 75.16829953730677, 76.01054045751405, 90.06690683749756, 89.81113497656229, 107.13143296504224, 137.76505552752394, 119.8907595497613], "target": 0, "evaluation": "-3B4F91EFFA80B746", "src": 1, "selection": 164, "id": 85, "init": {"soma.v": -60.95734007210592, "axon.v": -60.957340072105865}, "gsynmin": [0.19048, 0.18008, 0.16596, 0.15088, 0.13728, 0.1258, 0.11624, 0.10819999999999999, 0.10135999999999999, 0.09552000000000001, 0.09043999999999999, 0.086, 0.08208, 0.07856, 0.07540000000000002, 0.07256, 0.06996000000000001, 0.06760000000000001, 0.06540000000000001, 0.06340000000000001, 0.06152, 0.0598, 0.058159999999999996, 0.05664, 0.05524, 0.053880000000000004, 0.052640000000000006, 0.05144000000000001, 0.050320000000000004, 0.04924, 0.0482, 0.04724, 0.04632, 0.04544, 0.0446, 0.0438, 0.043, 0.04228, 0.04156, 0.04088, 0.0402]},
		{"parameters": {"soma.L": 105.08464396115255, "soma(0.5).pas.e": -61.07455446495584, "soma(0.5).pas.g": 6.640035904631761e-06, "soma(0.5).TC_HH.gk_max": 0.020162385501291867, "soma(0.5).TC_HH.gna_max": 0.01925846017571581, "soma(0.5).TC_HH.vtraub": -29.266174252704314, "soma(0.5).TC_HH.vtraub2": -20.459710659992055, "soma(0.5).SK_E2.gSK_E2bar": 0.00011218066643770084, "soma(0.5).SK_E2.zTau": 34.63310567759282, "soma(0.5).TC_iT_Des98.shift": 4.896167741879081, "soma(0.5).TC_iT_Des98.actshift": -0.12468354710506446, "soma(0.5).TC_iT_Des98.pcabar": 2.609907683014878e-06, "soma(0.5).TC_ih_Bud97.gh_max": 9.018455016016296e-06, "soma(0.5).TC_ih_Bud97.e_h": -26.427640851856637, "soma(0.5).TC_Nap_Et2.gNap_Et2bar": 2.3950617946248073e-06, "soma(0.5).TC_cad.taur": 13.177934455004781, "soma(0.5).TC_cad.gamma": 1.6834146679989757e-05, "soma(0.5).TC_iA.gk_max": 4.985448632774138e-06, "soma(0.5).TC_iL.pcabar": 4.1813125426182545e-07, "soma.cao": 2.583722275969923, "soma.ena": 56.53787670258849, "axon.ena": 56.53787670258849, "soma.ek": -85.15716322751216, "axon.ek": -85.15716322751216, "axon.diam": 2.384997256576159, "axon.L": 416.2606543098547, "axon(0.5).TC_HH.gk_max": 0.004772962337121873, "axon(0.5).TC_HH.gna_max": 6.23662163337987e-05, "axon(0.5).TC_HH.vtraub": -44.59560256781141, "axon(0.5).TC_HH.vtraub2": -20.01870886788388, "axon.Ra": 102.95944237307064, "soma.Ra": 102.95944237307064}, "fitness": [0.0, 0.0, 0.0, 0.0, 0.0, 0.0, 0.0, 0.0, 0.0, 0.0, 0.0, 0.0, 3.0, 3.0, 3.0, 2.0, 1.0, 1.0, 0.0, 0.0, 2.0, 2.0, 4.0, 437.76782353257374, 306.4602073289784, 264.32875875746515, 89.01595791521926, 68.46212209584654, 44.82304116823426, 26.69338289761733, 13.871813349166933, 4.4017759049702825, 3.242284556214453, 2.4259692960732937, 7.109885227173427, 50.47010195783892, 79.96320096207467, 74.30277979148822, 69.8924079347528, 76.63325883818887, 89.97316693725631, 118.26442943457623, 122.1858863510426, 110.08153665249903, 103.85995795843856, 148.32952948396184], "target": 0, "evaluation": "-3B4F91EFFA80B746", "src": 1, "selection": 165, "id": 86, "init": {"soma.v": -55.7839021809134, "axon.v": -55.783902164443305}, "gsynmin": [0.18796, 0.18092, 0.17112000000000002, 0.15904000000000001, 0.14632, 0.13444, 0.12396, 0.11492, 0.10712, 0.10036, 0.09448, 0.08928, 0.08472, 0.08064, 0.07696, 0.07368000000000001, 0.07068, 0.06796, 0.06544000000000001, 0.06312000000000001, 0.061, 0.059039999999999995, 0.0572, 0.05548, 0.05392, 0.0524, 0.051000000000000004, 0.04968, 0.0484, 0.04724, 0.04612, 0.04504, 0.044039999999999996, 0.04307999999999999, 0.042159999999999996, 0.04128, 0.04048, 0.03968, 0.03888, 0.038160000000000006, 0.03748]},
		{"parameters": {"soma.L": 117.7848438767081, "soma(0.5).pas.e": -65.48368000101624, "soma(0.5).pas.g": 6.595032704619666e-06, "soma(0.5).TC_HH.gk_max": 0.021050914133349377, "soma(0.5).TC_HH.gna_max": 0.02688062653132057, "soma(0.5).TC_HH.vtraub": -33.404395747885495, "soma(0.5).TC_HH.vtraub2": -25.193498945720915, "soma(0.5).SK_E2.gSK_E2bar": 1.95674176632909e-05, "soma(0.5).SK_E2.zTau": 297.62962887903103, "soma(0.5).TC_iT_Des98.shift": 15.337266261166075, "soma(0.5).TC_iT_Des98.actshift": 20.055514158033162, "soma(0.5).TC_iT_Des98.pcabar": 3.340273026723409e-06, "soma(0.5).TC_ih_Bud97.gh_max": 5.979377971885697e-06, "soma(0.5).TC_ih_Bud97.e_h": -34.16255823109537, "soma(0.5).TC_Nap_Et2.gNap_Et2bar": 3.817921506930178e-06, "soma(0.5).TC_cad.taur": 12.879135817158767, "soma(0.5).TC_cad.gamma": 0.00032702606279332426, "soma(0.5).TC_iA.gk_max": 3.246268823851803e-06, "soma(0.5).TC_iL.pcabar": 5.326370913558124e-06, "soma.cao": 4.622969176571787, "soma.ena": 47.95345753385575, "axon.ena": 47.95345753385575, "soma.ek": -93.52092285884444, "axon.ek": -93.52092285884444, "axon.diam": 1.860031129300844, "axon.L": 316.3005494032383, "axon(0.5).TC_HH.gk_max": 3.5254066211760032e-06, "axon(0.5).TC_HH.gna_max": 1.3814730786929085e-06, "axon(0.5).TC_HH.vtraub": -20.411790870307307, "axon(0.5).TC_HH.vtraub2": -10.643073478107684, "axon.Ra": 107.6260093587034, "soma.Ra": 107.6260093587034}, "fitness": [0.0, 0.0, 0.0, 0.0, 0.0, 0.0, 0.0, 0.0, 0.0, 0.0, 0.0, 0.0, 1.0, 1.0, 2.0, 1.0, 0.0, 1.0, 0.0, 0.0, 1.0, 1.0, 3.0, 597.6303515090995, 429.594699994668, 361.3492590270849, 161.0422979299442, 119.91466509556768, 68.47074804618299, 46.44516408140996, 30.223611127918918, 25.136435456146145, 36.59533669388622, 28.72193490537414, 37.81781593582046, 51.728926514624774, 71.61132384330315, 84.74355432136186, 70.46877743638065, 80.22479185056095, 78.85537620460543, 74.06668014318468, 106.93227970235209, 147.1108719240641, 116.26562761300026, 143.01427390994533], "target": 0, "evaluation": "-3B4F91EFFA80B746", "src": 1, "selection": 167, "id": 87, "init": {"soma.v": -61.02837957973821, "axon.v": -61.02837957973813}, "gsynmin": [0.15248, 0.1418, 0.12992, 0.11875999999999999, 0.10912, 0.10096, 0.09408, 0.08824, 0.08320000000000001, 0.07884000000000001, 0.07500000000000001, 0.07160000000000001, 0.06856, 0.06584000000000001, 0.06336, 0.061079999999999995, 0.059039999999999995, 0.057120000000000004, 0.05536, 0.053720000000000004, 0.05224, 0.050800000000000005, 0.04948, 0.04824, 0.04708, 0.04596, 0.04492, 0.04392, 0.04296, 0.04208, 0.04124, 0.0404, 0.03964, 0.03888, 0.038200000000000005, 0.03748, 0.036840000000000005, 0.0362, 0.03560000000000001, 0.03504, 0.034480000000000004]},
		{"parameters": {"soma.L": 118.66132142696283, "soma(0.5).pas.e": -59.53830216619293, "soma(0.5).pas.g": 6.379921237702692e-06, "soma(0.5).TC_HH.gk_max": 0.052446458912435635, "soma(0.5).TC_HH.gna_max": 0.007129816516222223, "soma(0.5).TC_HH.vtraub": -33.051089836429334, "soma(0.5).TC_HH.vtraub2": -23.230630820895914, "soma(0.5).SK_E2.gSK_E2bar": 2.8079745300142617e-06, "soma(0.5).SK_E2.zTau": 230.21307741142965, "soma(0.5).TC_iT_Des98.shift": -24.42784577779154, "soma(0.5).TC_iT_Des98.actshift": -10.21679527768154, "soma(0.5).TC_iT_Des98.pcabar": 3.832183784409332e-06, "soma(0.5).TC_ih_Bud97.gh_max": 2.8979764204227163e-05, "soma(0.5).TC_ih_Bud97.e_h": -37.561021491253186, "soma(0.5).TC_Nap_Et2.gNap_Et2bar": 2.067917702330339e-06, "soma(0.5).TC_cad.taur": 2.120995958492399, "soma(0.5).TC_cad.gamma": 0.00014752932593027588, "soma(0.5).TC_iA.gk_max": 0.00011353478899799293, "soma(0.5).TC_iL.pcabar": 3.7785813203925055e-06, "soma.cao": 3.4503341906526757, "soma.ena": 49.25268511441793, "axon.ena": 49.25268511441793, "soma.ek": -92.7353796878352, "axon.ek": -92.7353796878352, "axon.diam": 3.7813099343827807, "axon.L": 215.37898023286516, "axon(0.5).TC_HH.gk_max": 0.027692250857042248, "axon(0.5).TC_HH.gna_max": 0.00013161237391350807, "axon(0.5).TC_HH.vtraub": -36.04685332532229, "axon(0.5).TC_HH.vtraub2": -13.931915700960015, "axon.Ra": 93.76022446362458, "soma.Ra": 93.76022446362458}, "fitness": [0.0, 0.0, 0.0, 0.0, 0.0, 0.0, 0.0, 0.0, 0.0, 0.0, 0.0, 0.0, 2.0, 2.0, 2.0, 1.0, 1.0, 1.0, 0.0, 0.0, 2.0, 1.0, 4.0, 669.2909637541145, 500.4595306089898, 442.3790807714782, 194.66656928426124, 152.75923643712494, 105.43545795720087, 62.74249399977489, 29.445283832305172, 9.384981232862659, 2.177374213393991, 1.0016925994015402, 4.372822983896668, 47.067418382793186, 63.46788003461409, 59.706967980611566, 52.71701290090612, 76.62879645512808, 87.08316704648178, 68.00599768811526, 122.59247564557417, 99.54690361702045, 137.60951407541864, 126.17746310938702], "target": 0, "evaluation": "-3B4F91EFFA80B746", "src": 1, "selection": 168, "id": 88, "init": {"soma.v": -54.20052867778763, "axon.v": -54.2005286777486}, "gsynmin": [0.16268, 0.155, 0.14572000000000002, 0.1356, 0.12564, 0.11651999999999998, 0.10836, 0.1012, 0.09487999999999999, 0.08936, 0.08444, 0.08012, 0.07620000000000002, 0.07268000000000001, 0.06952000000000001, 0.06664, 0.064, 0.0616, 0.059359999999999996, 0.05732, 0.055400000000000005, 0.0536, 0.051960000000000006, 0.0504, 0.048960000000000004, 0.0476, 0.04632, 0.045079999999999995, 0.04396, 0.042879999999999995, 0.041839999999999995, 0.04084, 0.039920000000000004, 0.03904, 0.038200000000000005, 0.0374, 0.03660000000000001, 0.03588, 0.035160000000000004, 0.034480000000000004, 0.03384]},
		{"parameters": {"soma.L": 115.78723196699801, "soma(0.5).pas.e": -64.40947529044355, "soma(0.5).pas.g": 6.611823921016902e-06, "soma(0.5).TC_HH.gk_max": 0.031178007759594242, "soma(0.5).TC_HH.gna_max": 0.04930030208094776, "soma(0.5).TC_HH.vtraub": -32.42610303250009, "soma(0.5).TC_HH.vtraub2": -24.73242765431154, "soma(0.5).SK_E2.gSK_E2bar": 1.848774927645342e-05, "soma(0.5).SK_E2.zTau": 340.36360592509135, "soma(0.5).TC_iT_Des98.shift": 14.542144178392117, "soma(0.5).TC_iT_Des98.actshift": -3.3365761438233976, "soma(0.5).TC_iT_Des98.pcabar": 1.3706247611893745e-07, "soma(0.5).TC_ih_Bud97.gh_max": 5.028886114819081e-06, "soma(0.5).TC_ih_Bud97.e_h": -31.707973665850382, "soma(0.5).TC_Nap_Et2.gNap_Et2bar": 3.883181935816049e-06, "soma(0.5).TC_cad.taur": 25.69300596552795, "soma(0.5).TC_cad.gamma": 1.3657170683311914e-05, "soma(0.5).TC_iA.gk_max": 4.907847701722653e-05, "soma(0.5).TC_iL.pcabar": 7.216586613655896e-06, "soma.cao": 1.6162151052528975, "soma.ena": 53.290581432244565, "axon.ena": 53.290581432244565, "soma.ek": -82.96034443016595, "axon.ek": -82.96034443016595, "axon.diam": 3.156963526916754, "axon.L": 643.9509283008787, "axon(0.5).TC_HH.gk_max": 0.0004944616658257684, "axon(0.5).TC_HH.gna_max": 3.702455923585953e-05, "axon(0.5).TC_HH.vtraub": -28.379694285230443, "axon(0.5).TC_HH.vtraub2": -17.98652196104926, "axon.Ra": 23.94538511109793, "soma.Ra": 23.94538511109793}, "fitness": [0.0, 0.0, 0.0, 0.0, 0.0, 0.0, 0.0, 0.0, 0.0, 0.0, 0.0, 1.0, 0.0, 0.0, 1.0, 0.0, 0.0, 1.0, 0.0, 0.0, 2.0, 1.0, 3.0, 465.0145682420614, 331.0763869567666, 253.43128111864436, 121.34434824381418, 109.23613482429177, 61.60564542408648, 52.48441477505517, 42.57211174366392, 37.90419853694143, 28.406575553419607, 51.99397356650553, 48.66608408278908, 55.89537926404769, 48.52504042882929, 81.35707765864397, 75.44491176258778, 93.24828926273184, 134.53230247281846, 119.14683691928414, 134.9539205999251, 140.4655489987773, 140.35620808750673, 166.61930351482653], "target": 0, "evaluation": "-3B4F91EFFA80B746", "src": 1, "selection": 171, "id": 89, "init": {"soma.v": -60.30134523780006, "axon.v": -60.301345237800014}, "gsynmin": [0.15612, 0.13972, 0.1252, 0.11344, 0.10388, 0.09608, 0.0896, 0.08412, 0.0794, 0.07528000000000001, 0.07168000000000001, 0.06848, 0.0656, 0.06304, 0.06068, 0.05852, 0.05656, 0.05476, 0.05308, 0.05152, 0.05004, 0.04868, 0.0474, 0.0462, 0.045079999999999995, 0.044, 0.043, 0.042039999999999994, 0.041120000000000004, 0.04024, 0.039400000000000004, 0.0386, 0.037880000000000004, 0.03712000000000001, 0.03644, 0.035800000000000005, 0.035160000000000004, 0.03452, 0.033960000000000004, 0.03336, 0.03284]},
		{"parameters": {"soma.L": 112.03184079302854, "soma(0.5).pas.e": -64.32875826249308, "soma(0.5).pas.g": 6.567993685056298e-06, "soma(0.5).TC_HH.gk_max": 0.017318779031063554, "soma(0.5).TC_HH.gna_max": 0.026306806284900626, "soma(0.5).TC_HH.vtraub": -32.50172183394153, "soma(0.5).TC_HH.vtraub2": -24.85310488105303, "soma(0.5).SK_E2.gSK_E2bar": 3.2893528028878595e-05, "soma(0.5).SK_E2.zTau": 441.4633521384998, "soma(0.5).TC_iT_Des98.shift": 17.310956429064625, "soma(0.5).TC_iT_Des98.actshift": -3.7549151306069803, "soma(0.5).TC_iT_Des98.pcabar": 3.1704270015661735e-06, "soma(0.5).TC_ih_Bud97.gh_max": 1.2299882512659113e-05, "soma(0.5).TC_ih_Bud97.e_h": -22.91318988957351, "soma(0.5).TC_Nap_Et2.gNap_Et2bar": 3.6698944477806735e-06, "soma(0.5).TC_cad.taur": 12.771842275955622, "soma(0.5).TC_cad.gamma": 0.0002560784534300473, "soma(0.5).TC_iA.gk_max": 0.00011682885570932892, "soma(0.5).TC_iL.pcabar": 6.570396772143417e-06, "soma.cao": 3.494639071080875, "soma.ena": 42.19372694077457, "axon.ena": 42.19372694077457, "soma.ek": -93.86146460288563, "axon.ek": -93.86146460288563, "axon.diam": 2.6152426247700795, "axon.L": 234.91783216781272, "axon(0.5).TC_HH.gk_max": 2.6699532777915162e-05, "axon(0.5).TC_HH.gna_max": 1.1366555428529066e-06, "axon(0.5).TC_HH.vtraub": -43.504196715758084, "axon(0.5).TC_HH.vtraub2": -16.206601401496627, "axon.Ra": 26.076202972573384, "soma.Ra": 26.076202972573384}, "fitness": [0.0, 0.0, 0.0, 0.0, 0.0, 0.0, 0.0, 0.0, 0.0, 0.0, 0.0, 0.0, 1.0, 1.0, 1.0, 0.0, 1.0, 0.0, 1.0, 2.0, 3.0, 3.0, 5.0, 502.6169889648597, 362.1767957690304, 311.7484041843633, 114.98210825106291, 90.56674550038576, 53.39093344081654, 35.56542130282532, 18.685244532379883, 10.22010763306747, 14.055810321505446, 17.915281951210563, 17.977454779689424, 48.4558479429122, 74.7699294125898, 60.602914889229446, 68.8976545976019, 67.35341832662229, 106.17787183983698, 94.26448215530003, 93.16595418574258, 123.87980888554847, 117.36238039324738, 155.04794344515597], "target": 0, "evaluation": "-3B4F91EFFA80B746", "src": 1, "selection": 172, "id": 90, "init": {"soma.v": -57.87460251343295, "axon.v": -57.87460251343068}, "gsynmin": [0.14288, 0.1328, 0.12188, 0.11159999999999999, 0.10256, 0.09484, 0.08828, 0.08264, 0.07772000000000001, 0.07348000000000002, 0.06972, 0.06636, 0.06340000000000001, 0.060719999999999996, 0.05828, 0.05604, 0.054000000000000006, 0.052160000000000005, 0.05044, 0.04884, 0.04732, 0.04596, 0.04464, 0.04344, 0.04228, 0.0412, 0.0402, 0.03924, 0.03832000000000001, 0.03744, 0.03660000000000001, 0.035840000000000004, 0.03508, 0.03436, 0.03368, 0.033, 0.0324, 0.0318, 0.031200000000000002, 0.03064, 0.03012]},
		{"parameters": {"soma.L": 110.75944567044974, "soma(0.5).pas.e": -63.10236895877898, "soma(0.5).pas.g": 8.028017931989618e-06, "soma(0.5).TC_HH.gk_max": 0.009069630105055512, "soma(0.5).TC_HH.gna_max": 0.021671741450952846, "soma(0.5).TC_HH.vtraub": -31.388585421123267, "soma(0.5).TC_HH.vtraub2": -28.553490771887095, "soma(0.5).SK_E2.gSK_E2bar": 0.0007547832609252716, "soma(0.5).SK_E2.zTau": 334.24532113347203, "soma(0.5).TC_iT_Des98.shift": -2.875474483092791, "soma(0.5).TC_iT_Des98.actshift": -17.997219368659028, "soma(0.5).TC_iT_Des98.pcabar": 1.3892370325897931e-06, "soma(0.5).TC_ih_Bud97.gh_max": 2.226048361937386e-06, "soma(0.5).TC_ih_Bud97.e_h": -30.7993430997963, "soma(0.5).TC_Nap_Et2.gNap_Et2bar": 3.5083406079579036e-06, "soma(0.5).TC_cad.taur": 15.289048829491605, "soma(0.5).TC_cad.gamma": 0.00030912448820404086, "soma(0.5).TC_iA.gk_max": 5.82432756869115e-06, "soma(0.5).TC_iL.pcabar": 8.1817379875911e-06, "soma.cao": 3.3996744513676767, "soma.ena": 59.90840826990461, "axon.ena": 59.90840826990461, "soma.ek": -98.43007838927043, "axon.ek": -98.43007838927043, "axon.diam": 2.947447940809473, "axon.L": 593.2989512877724, "axon(0.5).TC_HH.gk_max": 2.8221041579488613e-06, "axon(0.5).TC_HH.gna_max": 8.477848463435761e-06, "axon(0.5).TC_HH.vtraub": -64.71517184398033, "axon(0.5).TC_HH.vtraub2": -19.318960810042583, "axon.Ra": 66.03012729658766, "soma.Ra": 66.03012729658766}, "fitness": [0.0, 0.0, 0.0, 0.0, 0.0, 0.0, 0.0, 0.0, 0.0, 0.0, 0.0, 0.0, 1.0, 1.0, 1.0, 0.0, 0.0, 0.0, 0.0, 1.0, 2.0, 2.0, 4.0, 341.31372806849197, 236.3964845427067, 211.24675049427807, 108.39036711875666, 90.64669109218632, 62.70440573506301, 49.39673078388323, 34.541650387016546, 24.760556551879244, 32.39307035700787, 21.255433042301384, 71.99107495137872, 71.70212477527551, 84.31946580151639, 50.76450156719224, 77.5746522688869, 89.739085305444, 71.53620694098807, 107.47374120662407, 85.97739987339823, 121.70195890492963, 102.7606910099847, 127.63219321224618], "target": 0, "evaluation": "-3B4F91EFFA80B746", "src": 1, "selection": 176, "id": 91, "init": {"soma.v": -60.64805363870273, "axon.v": -60.64801071046016}, "gsynmin": [0.17120000000000002, 0.15516, 0.13992000000000002, 0.12688, 0.11611999999999999, 0.1072, 0.0998, 0.09352, 0.08815999999999999, 0.08348000000000001, 0.0794, 0.0758, 0.07256, 0.06964000000000001, 0.067, 0.06459999999999999, 0.0624, 0.060399999999999995, 0.05852, 0.0568, 0.05516, 0.053680000000000005, 0.05224, 0.05092000000000001, 0.04968, 0.04848, 0.04736, 0.04632, 0.04532, 0.04436, 0.04344, 0.04256, 0.04176, 0.04096, 0.0402, 0.03948, 0.03876, 0.03808, 0.03744, 0.036840000000000005, 0.03624]},
		{"parameters": {"soma.L": 112.82420509561624, "soma(0.5).pas.e": -61.89492724948886, "soma(0.5).pas.g": 6.585372811231096e-06, "soma(0.5).TC_HH.gk_max": 0.027426525765287438, "soma(0.5).TC_HH.gna_max": 0.012746777746013079, "soma(0.5).TC_HH.vtraub": -31.072948922921842, "soma(0.5).TC_HH.vtraub2": -26.849255139702898, "soma(0.5).SK_E2.gSK_E2bar": 0.00010358597986298252, "soma(0.5).SK_E2.zTau": 394.33289166521274, "soma(0.5).TC_iT_Des98.shift": -6.028306972872755, "soma(0.5).TC_iT_Des98.actshift": 5.259105736182457, "soma(0.5).TC_iT_Des98.pcabar": 2.7873532516232203e-06, "soma(0.5).TC_ih_Bud97.gh_max": 4.334121295520762e-05, "soma(0.5).TC_ih_Bud97.e_h": -34.16374447622277, "soma(0.5).TC_Nap_Et2.gNap_Et2bar": 2.1772748881135937e-06, "soma(0.5).TC_cad.taur": 20.09126038576668, "soma(0.5).TC_cad.gamma": 0.011697585008043096, "soma(0.5).TC_iA.gk_max": 0.00024144540006857494, "soma(0.5).TC_iL.pcabar": 1.743309771127028e-05, "soma.cao": 3.4617475526529207, "soma.ena": 64.56200324195581, "axon.ena": 64.56200324195581, "soma.ek": -80.18260877764865, "axon.ek": -80.18260877764865, "axon.diam": 3.148205326528486, "axon.L": 157.1648397281317, "axon(0.5).TC_HH.gk_max": 6.516699788273381e-05, "axon(0.5).TC_HH.gna_max": 7.0049308672184065e-06, "axon(0.5).TC_HH.vtraub": 19.393149862641188, "axon(0.5).TC_HH.vtraub2": -52.7402282747768, "axon.Ra": 62.88182507898717, "soma.Ra": 62.88182507898717}, "fitness": [0.0, 0.0, 0.0, 0.0, 0.0, 0.0, 0.0, 0.0, 0.0, 0.0, 0.0, 1.0, 0.0, 0.0, 1.0, 0.0, 0.0, 0.0, 0.0, 0.0, 1.0, 1.0, 3.0, 790.280459446863, 605.5714094559972, 536.5974843507355, 248.69085014598267, 199.5664044523883, 143.85412570663024, 89.12701063411974, 46.43471478953202, 19.32653508817427, 4.874214251727184, 3.6164302502561867, 22.97230490598358, 49.37465613266648, 51.11519391390594, 81.01140751715545, 83.24562367787073, 102.79194900586974, 127.43494972642203, 93.15523971145267, 140.12738205944933, 155.81555676367662, 147.97501261879844, 159.267671518756], "target": 0, "evaluation": "-3B4F91EFFA80B746", "src": 1, "selection": 178, "id": 92, "init": {"soma.v": -52.88912698698078, "axon.v": -52.8891272376464}, "gsynmin": [0.09251999999999999, 0.08548, 0.07912000000000001, 0.07348000000000002, 0.06852, 0.06412, 0.060239999999999995, 0.0568, 0.05376, 0.051000000000000004, 0.04852, 0.046279999999999995, 0.044239999999999995, 0.0424, 0.04068, 0.03912, 0.037680000000000005, 0.036320000000000005, 0.03508, 0.033920000000000006, 0.03284, 0.0318, 0.03084, 0.02996, 0.02912, 0.02832, 0.02756, 0.026840000000000003, 0.026160000000000003, 0.02552, 0.024919999999999998, 0.02432, 0.02376, 0.02324, 0.02272, 0.02224, 0.0218, 0.02132, 0.02092, 0.02048, 0.02012]},
		{"parameters": {"soma.L": 121.74810021659887, "soma(0.5).pas.e": -62.34158738755782, "soma(0.5).pas.g": 6.531669354276151e-06, "soma(0.5).TC_HH.gk_max": 0.021142617962517637, "soma(0.5).TC_HH.gna_max": 0.015057816713917292, "soma(0.5).TC_HH.vtraub": -32.970690028315076, "soma(0.5).TC_HH.vtraub2": -23.692646134275563, "soma(0.5).SK_E2.gSK_E2bar": 0.0009002522676737554, "soma(0.5).SK_E2.zTau": 375.05942112859833, "soma(0.5).TC_iT_Des98.shift": 6.209202478864, "soma(0.5).TC_iT_Des98.actshift": -3.9375837604872848, "soma(0.5).TC_iT_Des98.pcabar": 3.4605602548649015e-06, "soma(0.5).TC_ih_Bud97.gh_max": 1.6080301386935929e-06, "soma(0.5).TC_ih_Bud97.e_h": -35.91771971427899, "soma(0.5).TC_Nap_Et2.gNap_Et2bar": 2.553483566674092e-06, "soma(0.5).TC_cad.taur": 2.606583379890694, "soma(0.5).TC_cad.gamma": 0.0014659243813386162, "soma(0.5).TC_iA.gk_max": 5.683381164290818e-06, "soma(0.5).TC_iL.pcabar": 7.787582843797907e-06, "soma.cao": 3.4791549277497, "soma.ena": 63.06528322647489, "axon.ena": 63.06528322647489, "soma.ek": -88.00369978855544, "axon.ek": -88.00369978855544, "axon.diam": 2.619303773957874, "axon.L": 559.0593684928334, "axon(0.5).TC_HH.gk_max": 0.02903466808406126, "axon(0.5).TC_HH.gna_max": 2.0257076306189916e-07, "axon(0.5).TC_HH.vtraub": -32.947617168427115, "axon(0.5).TC_HH.vtraub2": -0.9211829887405703, "axon.Ra": 24.35780586274771, "soma.Ra": 24.35780586274771}, "fitness": [0.0, 0.0, 0.0, 0.0, 0.0, 0.0, 0.0, 0.0, 0.0, 0.0, 0.0, 1.0, 0.0, 0.0, 1.0, 0.0, 1.0, 0.0, 1.0, 2.0, 3.0, 3.0, 5.0, 336.54379621603556, 232.3182452489322, 203.93265662457375, 112.59877683881503, 93.01451524332312, 64.774351421102, 49.02354749429748, 32.94850327395324, 20.061118094862252, 22.39214008913892, 10.754513381846918, 30.800315060547383, 52.657215896814314, 65.91269125451925, 77.97888408069599, 71.40773134892511, 63.856634292771304, 101.26149834991904, 86.78352786678232, 107.70196229469651, 98.8896884028669, 131.89962522440996, 121.59647556653904], "target": 0, "evaluation": "-3B4F91EFFA80B746", "src": 1, "selection": 179, "id": 93, "init": {"soma.v": -59.826353196857994, "axon.v": -59.82635319685796}, "gsynmin": [0.16504000000000002, 0.15084, 0.13712000000000002, 0.12516, 0.11512, 0.10664, 0.09948000000000001, 0.09336, 0.08807999999999999, 0.08348000000000001, 0.0794, 0.07576000000000001, 0.07252, 0.06960000000000001, 0.06692000000000001, 0.06452, 0.062279999999999995, 0.060239999999999995, 0.05832, 0.05656, 0.054920000000000004, 0.0534, 0.051960000000000006, 0.050600000000000006, 0.04932, 0.04812, 0.047, 0.04592, 0.04492, 0.04392, 0.043, 0.04212, 0.04128, 0.04048, 0.039720000000000005, 0.039, 0.03828, 0.0376, 0.03696000000000001, 0.036320000000000005, 0.03572000000000001]},
		{"parameters": {"soma.L": 110.7284591496637, "soma(0.5).pas.e": -61.92210369202633, "soma(0.5).pas.g": 6.580325252382371e-06, "soma(0.5).TC_HH.gk_max": 0.025990637467561323, "soma(0.5).TC_HH.gna_max": 0.014610865942888893, "soma(0.5).TC_HH.vtraub": -32.55552854772772, "soma(0.5).TC_HH.vtraub2": -24.915208428804707, "soma(0.5).SK_E2.gSK_E2bar": 6.915293129509779e-05, "soma(0.5).SK_E2.zTau": 387.50117099567484, "soma(0.5).TC_iT_Des98.shift": 13.97728205356055, "soma(0.5).TC_iT_Des98.actshift": -1.4841430842929295, "soma(0.5).TC_iT_Des98.pcabar": 2.35283874556095e-06, "soma(0.5).TC_ih_Bud97.gh_max": 1.3194675762163995e-06, "soma(0.5).TC_ih_Bud97.e_h": -7.251883829106717, "soma(0.5).TC_Nap_Et2.gNap_Et2bar": 2.5118593162261653e-06, "soma(0.5).TC_cad.taur": 14.609593627318713, "soma(0.5).TC_cad.gamma": 0.00021046807848518092, "soma(0.5).TC_iA.gk_max": 8.801111825850328e-06, "soma(0.5).TC_iL.pcabar": 6.088109667952694e-06, "soma.cao": 2.723291110376527, "soma.ena": 49.861143161406446, "axon.ena": 49.861143161406446, "soma.ek": -81.85476125072095, "axon.ek": -81.85476125072095, "axon.diam": 2.2274230854168073, "axon.L": 498.544586280486, "axon(0.5).TC_HH.gk_max": 0.27493615590966713, "axon(0.5).TC_HH.gna_max": 6.827945923464901e-05, "axon(0.5).TC_HH.vtraub": -28.2337618384643, "axon(0.5).TC_HH.vtraub2": -13.973551644966271, "axon.Ra": 35.71723984318884, "soma.Ra": 35.71723984318884}, "fitness": [0.0, 0.0, 0.0, 0.0, 0.0, 0.0, 0.0, 0.0, 0.0, 0.0, 0.0, 0.0, 1.0, 1.0, 1.0, 0.0, 1.0, 1.0, 1.0, 2.0, 4.0, 3.0, 6.0, 284.97114976042616, 190.9066459575077, 169.36259328854462, 84.12094620936082, 70.78322444402767, 50.374895977502945, 38.35559570334577, 25.76710407320823, 15.163359316036521, 17.413119549975274, 8.525708894999816, 18.00369731121889, 51.488648984302486, 77.64496821917098, 60.92976530188447, 68.589008658198, 68.79106515178287, 71.1242767945756, 97.93555922805645, 89.57866446303333, 93.60016265945393, 117.69924767966133, 112.38222675065323], "target": 0, "evaluation": "-3B4F91EFFA80B746", "src": 1, "selection": 181, "id": 94, "init": {"soma.v": -59.22934703101139, "axon.v": -59.22934703101133}, "gsynmin": [0.16164, 0.15036, 0.138, 0.12628, 0.11603999999999999, 0.10728, 0.09984000000000001, 0.09344000000000001, 0.08792, 0.08312000000000001, 0.07888, 0.07512000000000002, 0.07176, 0.06872, 0.066, 0.06352000000000001, 0.061239999999999996, 0.05912, 0.0572, 0.055400000000000005, 0.05376, 0.0522, 0.050760000000000007, 0.0494, 0.04812, 0.04692, 0.04576, 0.04468, 0.04368, 0.04272, 0.0418, 0.040920000000000005, 0.04008, 0.03928, 0.038520000000000006, 0.0378, 0.03708, 0.0364, 0.03576000000000001, 0.035160000000000004, 0.03456]},
		{"parameters": {"soma.L": 86.15707105207761, "soma(0.5).pas.e": -62.91844973656691, "soma(0.5).pas.g": 5.0561131624661915e-06, "soma(0.5).TC_HH.gk_max": 0.02008011519352659, "soma(0.5).TC_HH.gna_max": 0.04231548779608445, "soma(0.5).TC_HH.vtraub": -32.96744092653238, "soma(0.5).TC_HH.vtraub2": -31.03144337830409, "soma(0.5).SK_E2.gSK_E2bar": 1.7307166881969625e-06, "soma(0.5).SK_E2.zTau": 334.7905500461827, "soma(0.5).TC_iT_Des98.shift": -3.884895458029302, "soma(0.5).TC_iT_Des98.actshift": -6.38345060483562, "soma(0.5).TC_iT_Des98.pcabar": 4.053993864602918e-06, "soma(0.5).TC_ih_Bud97.gh_max": 4.454675224825632e-06, "soma(0.5).TC_ih_Bud97.e_h": -34.04326351279385, "soma(0.5).TC_Nap_Et2.gNap_Et2bar": 2.2135204036413933e-06, "soma(0.5).TC_cad.taur": 12.127432328478676, "soma(0.5).TC_cad.gamma": 0.007489361318930319, "soma(0.5).TC_iA.gk_max": 8.069658604721563e-05, "soma(0.5).TC_iL.pcabar": 3.039453684524258e-07, "soma.cao": 2.5795149892736857, "soma.ena": 55.212712446789965, "axon.ena": 55.212712446789965, "soma.ek": -98.88794980700035, "axon.ek": -98.88794980700035, "axon.diam": 2.2058476247127934, "axon.L": 339.0911660885819, "axon(0.5).TC_HH.gk_max": 6.202157371760556e-07, "axon(0.5).TC_HH.gna_max": 9.165211517477805e-07, "axon(0.5).TC_HH.vtraub": -31.246560113855146, "axon(0.5).TC_HH.vtraub2": -40.034847948706684, "axon.Ra": 99.38865904503616, "soma.Ra": 99.38865904503616}, "fitness": [0.0, 0.0, 0.0, 0.0, 0.0, 0.0, 0.0, 0.0, 0.0, 0.0, 0.0, 1.0, 1.0, 1.0, 2.0, 1.0, 1.0, 2.0, 1.0, 1.0, 0.0, 1.0, 2.0, 214.02083465986456, 140.27602632154677, 108.31241109937801, 47.56642742193252, 42.40353146751527, 36.872789793486916, 37.61373035779016, 36.76559019304753, 24.550360110493767, 17.94158632840867, 7.8502861135648425, 31.040222933770316, 72.61381571770615, 81.21999528422604, 96.88137089393734, 90.2736601229315, 110.13059806038717, 164.69445628295745, 147.223387696928, 137.98893838410686, 194.67908828948885, 208.21414760002324, 188.18915827020717], "target": 0, "evaluation": "-3B4F91EFFA80B746", "src": 1, "selection": 185, "id": 95, "init": {"soma.v": -59.958900277418145, "axon.v": -59.958900277418095}, "gsynmin": [0.12384, 0.11796, 0.10987999999999999, 0.10096, 0.09255999999999999, 0.08528, 0.07904000000000001, 0.07376, 0.06924000000000001, 0.06536, 0.06192, 0.05892, 0.05624, 0.053840000000000006, 0.051680000000000004, 0.04972000000000001, 0.04796, 0.04632, 0.0448, 0.043399999999999994, 0.04212, 0.040920000000000005, 0.039760000000000004, 0.038720000000000004, 0.037720000000000004, 0.036800000000000006, 0.03592000000000001, 0.03508, 0.03432, 0.033560000000000006, 0.03284, 0.03216, 0.031520000000000006, 0.030920000000000003, 0.03032, 0.02976, 0.0292, 0.02868, 0.028200000000000003, 0.02772, 0.02724]},
		{"parameters": {"soma.L": 115.51260722377607, "soma(0.5).pas.e": -60.77235827781884, "soma(0.5).pas.g": 7.781344602586604e-06, "soma(0.5).TC_HH.gk_max": 0.016720717047258637, "soma(0.5).TC_HH.gna_max": 0.01811527324885248, "soma(0.5).TC_HH.vtraub": -30.44090613584558, "soma(0.5).TC_HH.vtraub2": -27.551791853321692, "soma(0.5).SK_E2.gSK_E2bar": 1.81721119499123e-05, "soma(0.5).SK_E2.zTau": 395.657408672433, "soma(0.5).TC_iT_Des98.shift": 10.114712928935091, "soma(0.5).TC_iT_Des98.actshift": -8.902551987821521, "soma(0.5).TC_iT_Des98.pcabar": 4.715445601341244e-06, "soma(0.5).TC_ih_Bud97.gh_max": 3.2469481259373956e-05, "soma(0.5).TC_ih_Bud97.e_h": -40.78982069285052, "soma(0.5).TC_Nap_Et2.gNap_Et2bar": 2.94588328167939e-06, "soma(0.5).TC_cad.taur": 14.225506842685327, "soma(0.5).TC_cad.gamma": 0.001424052813121207, "soma(0.5).TC_iA.gk_max": 0.00021112366657718534, "soma(0.5).TC_iL.pcabar": 7.734343550018494e-06, "soma.cao": 4.387262705438001, "soma.ena": 45.0108828269735, "axon.ena": 45.0108828269735, "soma.ek": -90.22941884281609, "axon.ek": -90.22941884281609, "axon.diam": 2.1923355269043583, "axon.L": 364.37150738423065, "axon(0.5).TC_HH.gk_max": 0.0010195350998977234, "axon(0.5).TC_HH.gna_max": 0.012248659620496614, "axon(0.5).TC_HH.vtraub": -30.006527828780065, "axon(0.5).TC_HH.vtraub2": -18.551997390271556, "axon.Ra": 56.810441764676916, "soma.Ra": 56.810441764676916}, "fitness": [0.0, 0.0, 0.0, 0.0, 0.0, 0.0, 0.0, 0.0, 0.0, 0.0, 0.0, 0.0, 2.0, 2.0, 3.0, 2.0, 1.0, 2.0, 1.0, 1.0, 0.0, 0.0, 2.0, 675.2723128999233, 507.63081770332866, 455.56823615468653, 212.5311356311324, 166.35127747848114, 113.25206617116906, 68.622283945512, 30.760969307510795, 9.887107561430952, 7.435468423627895, 8.45587752267875, 7.670375795475289, 40.86053007169679, 47.88330140905292, 70.90889459322551, 55.94639657871766, 68.27930622072844, 68.3194326791882, 74.17048847551757, 90.92305848438438, 128.6960774516894, 104.49921282404978, 128.85150373127323], "target": 0, "evaluation": "-3B4F91EFFA80B746", "src": 1, "selection": 186, "id": 96, "init": {"soma.v": -56.104214248678765, "axon.v": -56.10421424864208}, "gsynmin": [0.17112000000000002, 0.15984, 0.14752, 0.13568, 0.12508, 0.11575999999999999, 0.10772, 0.10076, 0.09472, 0.08936, 0.08468, 0.08048, 0.07672000000000001, 0.07336000000000001, 0.07032000000000001, 0.06752000000000001, 0.06496, 0.06264, 0.06048, 0.05848, 0.0566, 0.05488, 0.05324, 0.05176000000000001, 0.050320000000000004, 0.048960000000000004, 0.047720000000000005, 0.04652, 0.045399999999999996, 0.04432, 0.04328, 0.042319999999999997, 0.0414, 0.04052, 0.03968, 0.03888, 0.03808, 0.037360000000000004, 0.036640000000000006, 0.035960000000000006, 0.035320000000000004]},
		{"parameters": {"soma.L": 144.20443533429892, "soma(0.5).pas.e": -66.43890491045947, "soma(0.5).pas.g": 6.052078610186183e-06, "soma(0.5).TC_HH.gk_max": 0.011021505767005257, "soma(0.5).TC_HH.gna_max": 0.03930086988512717, "soma(0.5).TC_HH.vtraub": -33.50685122638989, "soma(0.5).TC_HH.vtraub2": -28.124699676103543, "soma(0.5).SK_E2.gSK_E2bar": 6.542295331086657e-05, "soma(0.5).SK_E2.zTau": 360.75195148096066, "soma(0.5).TC_iT_Des98.shift": 4.687364173854682, "soma(0.5).TC_iT_Des98.actshift": -18.56607412307706, "soma(0.5).TC_iT_Des98.pcabar": 5.42788675613963e-05, "soma(0.5).TC_ih_Bud97.gh_max": 3.5317715887809395e-05, "soma(0.5).TC_ih_Bud97.e_h": -41.84818581018851, "soma(0.5).TC_Nap_Et2.gNap_Et2bar": 3.8551077693963185e-06, "soma(0.5).TC_cad.taur": 17.931426809172855, "soma(0.5).TC_cad.gamma": 0.00013653457560430142, "soma(0.5).TC_iA.gk_max": 1.6390350866208052e-06, "soma(0.5).TC_iL.pcabar": 1.1604171433345495e-05, "soma.cao": 5.430013987320292, "soma.ena": 49.284977440570835, "axon.ena": 49.284977440570835, "soma.ek": -91.08644739874134, "axon.ek": -91.08644739874134, "axon.diam": 3.0763384339534356, "axon.L": 734.0204955712303, "axon(0.5).TC_HH.gk_max": 0.010275889687352812, "axon(0.5).TC_HH.gna_max": 1.2497960781829981e-05, "axon(0.5).TC_HH.vtraub": -17.795964034985968, "axon(0.5).TC_HH.vtraub2": -22.493653310134867, "axon.Ra": 20.317951235950385, "soma.Ra": 20.317951235950385}, "fitness": [0.0, 0.0, 0.0, 0.0, 0.0, 0.0, 0.0, 0.0, 0.0, 0.0, 0.0, 1.0, 1.0, 1.0, 1.0, 1.0, 0.0, 1.0, 0.0, 0.0, 1.0, 0.0, 3.0, 733.5210755473041, 552.8749693920388, 480.14152985525436, 218.8559033774786, 173.89255935812855, 110.31880832267512, 68.83392277960083, 34.77215614880334, 15.105048276654959, 11.266037607286043, 15.32432141956042, 21.17457740623638, 67.92033339859009, 77.92494613915197, 49.48923029305502, 81.45111971023128, 81.35557422687233, 85.77377653334271, 91.26420347374372, 100.77170413862486, 122.57580863670047, 176.3841214593547, 138.03936122858974], "target": 0, "evaluation": "-3B4F91EFFA80B746", "src": 1, "selection": 188, "id": 97, "init": {"soma.v": -56.400457009465875, "axon.v": -56.400457009465825}, "gsynmin": [0.15644000000000002, 0.14248000000000002, 0.12988, 0.11907999999999999, 0.10991999999999999, 0.10216, 0.09548000000000001, 0.08972, 0.08472, 0.08028, 0.07632000000000001, 0.0728, 0.06960000000000001, 0.06672, 0.06408, 0.06168, 0.05948, 0.0574, 0.05552, 0.05376, 0.05212000000000001, 0.05056, 0.049120000000000004, 0.047760000000000004, 0.04648, 0.04528, 0.04412, 0.043039999999999995, 0.041999999999999996, 0.04104, 0.04012, 0.03924, 0.038400000000000004, 0.03756, 0.036800000000000006, 0.03608, 0.03536, 0.03468, 0.03404, 0.0334, 0.0328]},
		{"parameters": {"soma.L": 121.74810021659887, "soma(0.5).pas.e": -60.73469287453469, "soma(0.5).pas.g": 6.826713043109748e-06, "soma(0.5).TC_HH.gk_max": 0.02262882711128199, "soma(0.5).TC_HH.gna_max": 0.018110505002708777, "soma(0.5).TC_HH.vtraub": -36.7457514608323, "soma(0.5).TC_HH.vtraub2": -28.159294472179575, "soma(0.5).SK_E2.gSK_E2bar": 0.0022622989398356132, "soma(0.5).SK_E2.zTau": 452.81781990913845, "soma(0.5).TC_iT_Des98.shift": 12.685057338599103, "soma(0.5).TC_iT_Des98.actshift": -3.628853288610692, "soma(0.5).TC_iT_Des98.pcabar": 9.580778108516694e-06, "soma(0.5).TC_ih_Bud97.gh_max": 1.1492501699955946e-06, "soma(0.5).TC_ih_Bud97.e_h": -28.390880656868347, "soma(0.5).TC_Nap_Et2.gNap_Et2bar": 2.447207280005057e-06, "soma(0.5).TC_cad.taur": 2.606583379890694, "soma(0.5).TC_cad.gamma": 0.0014659243813386162, "soma(0.5).TC_iA.gk_max": 5.683381164290818e-06, "soma(0.5).TC_iL.pcabar": 7.787582843797907e-06, "soma.cao": 3.4791549277497, "soma.ena": 59.997457781100515, "axon.ena": 59.997457781100515, "soma.ek": -92.98791996776106, "axon.ek": -92.98791996776106, "axon.diam": 1.9683329950175008, "axon.L": 282.79381544795183, "axon(0.5).TC_HH.gk_max": 0.017807074413802294, "axon(0.5).TC_HH.gna_max": 1.0998830545584772e-07, "axon(0.5).TC_HH.vtraub": -21.283604048909723, "axon(0.5).TC_HH.vtraub2": -34.2896222872944, "axon.Ra": 43.55993957031869, "soma.Ra": 43.55993957031869}, "fitness": [0.0, 0.0, 0.0, 0.0, 0.0, 0.0, 0.0, 0.0, 0.0, 0.0, 0.0, 1.0, 1.0, 1.0, 2.0, 2.0, 2.0, 2.0, 2.0, 2.0, 1.0, 2.0, 1.0, 316.60064248296356, 217.9923872793887, 196.29098981311614, 93.28230260436354, 79.07902987334464, 53.6845089245844, 37.50032936848793, 22.073682541833442, 10.569899568425512, 11.981945061017623, 6.61954061649483, 21.2064181748579, 39.03018505921714, 57.38940129069538, 65.76352837441469, 89.15731392851372, 117.56690519470143, 102.75153139249777, 121.47215611907751, 153.30023900996522, 151.21795271208097, 212.4622185948448, 204.54010914515027], "target": 0, "evaluation": "-3B4F91EFFA80B746", "src": 1, "selection": 189, "id": 98, "init": {"soma.v": -58.4151302002103, "axon.v": -58.41513020021575}, "gsynmin": [0.12775999999999998, 0.12148, 0.11411999999999999, 0.10651999999999999, 0.09932, 0.0928, 0.08708, 0.082, 0.07752, 0.07356000000000001, 0.07004, 0.06688, 0.06404, 0.06144, 0.059079999999999994, 0.056920000000000005, 0.054920000000000004, 0.05308, 0.05136, 0.049800000000000004, 0.04832, 0.04692, 0.04564, 0.04443999999999999, 0.04328, 0.0422, 0.04116, 0.0402, 0.03928, 0.038400000000000004, 0.03756, 0.036800000000000006, 0.03604, 0.035280000000000006, 0.034600000000000006, 0.033920000000000006, 0.03332, 0.03268, 0.03212, 0.031520000000000006, 0.031]},
		{"parameters": {"soma.L": 114.99679982727743, "soma(0.5).pas.e": -62.37681213114795, "soma(0.5).pas.g": 9.218751052900943e-06, "soma(0.5).TC_HH.gk_max": 0.017042228749737445, "soma(0.5).TC_HH.gna_max": 0.00560378641318116, "soma(0.5).TC_HH.vtraub": -39.35990032448671, "soma(0.5).TC_HH.vtraub2": -33.04357128440765, "soma(0.5).SK_E2.gSK_E2bar": 8.231010759370135e-06, "soma(0.5).SK_E2.zTau": 387.90772783414207, "soma(0.5).TC_iT_Des98.shift": -23.4184257040406, "soma(0.5).TC_iT_Des98.actshift": 2.926640819884365, "soma(0.5).TC_iT_Des98.pcabar": 5.495709728988704e-06, "soma(0.5).TC_ih_Bud97.gh_max": 3.6959841296432527e-06, "soma(0.5).TC_ih_Bud97.e_h": -31.463014899942134, "soma(0.5).TC_Nap_Et2.gNap_Et2bar": 3.406768145181347e-06, "soma(0.5).TC_cad.taur": 9.550724231260524, "soma(0.5).TC_cad.gamma": 0.00036780972240103084, "soma(0.5).TC_iA.gk_max": 1.1483557981918092e-06, "soma(0.5).TC_iL.pcabar": 6.306694106491527e-06, "soma.cao": 3.4898725675120086, "soma.ena": 56.6463864956047, "axon.ena": 56.6463864956047, "soma.ek": -100.36602211297593, "axon.ek": -100.36602211297593, "axon.diam": 3.0938855601398547, "axon.L": 428.8708431581041, "axon(0.5).TC_HH.gk_max": 0.0044022317726953395, "axon(0.5).TC_HH.gna_max": 1.2365222370405629e-05, "axon(0.5).TC_HH.vtraub": -35.11990036529451, "axon(0.5).TC_HH.vtraub2": -26.987726595611225, "axon.Ra": 28.07025076635821, "soma.Ra": 28.07025076635821}, "fitness": [0.0, 0.0, 0.0, 0.0, 0.0, 0.0, 0.0, 0.0, 0.0, 0.0, 0.0, 0.0, 1.0, 1.0, 1.0, 0.0, 1.0, 1.0, 1.0, 2.0, 4.0, 3.0, 6.0, 418.26499632749443, 298.3970653243805, 269.9628851245548, 120.33873521842082, 96.95881199003385, 63.56862949821035, 43.51662315818955, 24.514158897546665, 13.861444474068234, 20.030898232930365, 16.624386024766874, 13.400790567719168, 42.66239042953979, 49.094422281770974, 47.29211268459476, 59.19111013891957, 55.969485100728264, 89.32082066111171, 86.78606588066707, 93.81485964862422, 95.22140699815668, 116.96155367159336, 118.98296587714921], "target": 0, "evaluation": "-3B4F91EFFA80B746", "src": 1, "selection": 191, "id": 99, "init": {"soma.v": -59.2066933346447, "axon.v": -59.206693334644584}, "gsynmin": [0.08532, 0.08328, 0.08120000000000001, 0.07904000000000001, 0.07684, 0.07464000000000001, 0.07244, 0.07024000000000001, 0.06812, 0.06604, 0.06404, 0.062079999999999996, 0.060239999999999995, 0.05844, 0.056760000000000005, 0.05512, 0.05356, 0.05208, 0.05068, 0.04936, 0.04808, 0.04688, 0.045720000000000004, 0.04464, 0.0436, 0.0426, 0.041639999999999996, 0.04072, 0.03984, 0.039, 0.038200000000000005, 0.03744, 0.036680000000000004, 0.036000000000000004, 0.035320000000000004, 0.034640000000000004, 0.034, 0.0334, 0.03284, 0.032279999999999996, 0.031720000000000005]},
		{"parameters": {"soma.L": 113.74285549680683, "soma(0.5).pas.e": -64.16282708474462, "soma(0.5).pas.g": 6.64409377581203e-06, "soma(0.5).TC_HH.gk_max": 0.020489169748046893, "soma(0.5).TC_HH.gna_max": 0.02637448527155174, "soma(0.5).TC_HH.vtraub": -31.086453862465348, "soma(0.5).TC_HH.vtraub2": -24.103907065886872, "soma(0.5).SK_E2.gSK_E2bar": 8.07489178247652e-05, "soma(0.5).SK_E2.zTau": 440.9642093519208, "soma(0.5).TC_iT_Des98.shift": 0.04569289087309514, "soma(0.5).TC_iT_Des98.actshift": -8.506255386549615, "soma(0.5).TC_iT_Des98.pcabar": 3.163494362485952e-06, "soma(0.5).TC_ih_Bud97.gh_max": 9.164639676412889e-06, "soma(0.5).TC_ih_Bud97.e_h": -23.45744032283531, "soma(0.5).TC_Nap_Et2.gNap_Et2bar": 2.339089316068475e-06, "soma(0.5).TC_cad.taur": 26.286379104371218, "soma(0.5).TC_cad.gamma": 0.021358917524619898, "soma(0.5).TC_iA.gk_max": 5.370433557167594e-05, "soma(0.5).TC_iL.pcabar": 1.5187992102670689e-05, "soma.cao": 2.5787588339887724, "soma.ena": 50.46938867286292, "axon.ena": 50.46938867286292, "soma.ek": -86.64004086220908, "axon.ek": -86.64004086220908, "axon.diam": 1.6278405320077893, "axon.L": 446.24249949227055, "axon(0.5).TC_HH.gk_max": 9.523127848200246e-05, "axon(0.5).TC_HH.gna_max": 3.6828342335526714e-05, "axon(0.5).TC_HH.vtraub": -6.723316051291247, "axon(0.5).TC_HH.vtraub2": -1.6787109845283226, "axon.Ra": 64.07493216763848, "soma.Ra": 64.07493216763848}, "fitness": [0.0, 0.0, 0.0, 0.0, 0.0, 0.0, 0.0, 0.0, 0.0, 0.0, 0.0, 0.0, 0.0, 0.0, 0.0, 1.0, 1.0, 1.0, 2.0, 2.0, 4.0, 3.0, 6.0, 429.9024446577437, 300.90557176857726, 267.3322793977566, 103.30537230936517, 79.15544573925334, 51.93624841410313, 35.400039490145396, 19.937606852331246, 12.925313547810047, 21.136951760457382, 20.812210317582743, 18.544797622519056, 48.39384012816353, 58.01854056627114, 60.058120251637, 75.5702434318741, 78.02736378540325, 76.81788537076815, 83.61904087379322, 100.1073959912417, 89.76096645638543, 124.61634300065649, 113.08601436788247], "target": 0, "evaluation": "-3B4F91EFFA80B746", "src": 1, "selection": 193, "id": 100, "init": {"soma.v": -58.75709073267362, "axon.v": -58.75709073267351}, "gsynmin": [0.12547999999999998, 0.11611999999999999, 0.10752, 0.09988000000000001, 0.09316, 0.08728, 0.08212, 0.0776, 0.07356000000000001, 0.07, 0.0668, 0.06392, 0.06128, 0.05892, 0.05672, 0.054720000000000005, 0.05288, 0.051160000000000004, 0.04956000000000001, 0.04808, 0.04668, 0.045399999999999996, 0.04416, 0.043, 0.04192, 0.04088, 0.039920000000000004, 0.039, 0.03812000000000001, 0.03728, 0.036480000000000005, 0.03572000000000001, 0.035, 0.03432, 0.03364, 0.033, 0.0324, 0.0318, 0.031240000000000004, 0.03068, 0.03016]},
		{"parameters": {"soma.L": 117.61842275714032, "soma(0.5).pas.e": -64.04346460198903, "soma(0.5).pas.g": 7.541603872430306e-06, "soma(0.5).TC_HH.gk_max": 0.015964045008883192, "soma(0.5).TC_HH.gna_max": 0.024971163796543915, "soma(0.5).TC_HH.vtraub": -32.33406124872217, "soma(0.5).TC_HH.vtraub2": -27.431060269834898, "soma(0.5).SK_E2.gSK_E2bar": 1.764071991034065e-05, "soma(0.5).SK_E2.zTau": 422.8195204041044, "soma(0.5).TC_iT_Des98.shift": 23.549170903242484, "soma(0.5).TC_iT_Des98.actshift": -4.04304872571994, "soma(0.5).TC_iT_Des98.pcabar": 4.2032145588062554e-06, "soma(0.5).TC_ih_Bud97.gh_max": 9.541614010117265e-06, "soma(0.5).TC_ih_Bud97.e_h": -31.229949312817464, "soma(0.5).TC_Nap_Et2.gNap_Et2bar": 4.094903973884012e-06, "soma(0.5).TC_cad.taur": 13.495512105332951, "soma(0.5).TC_cad.gamma": 0.00014942592047303009, "soma(0.5).TC_iA.gk_max": 5.336059673401279e-05, "soma(0.5).TC_iL.pcabar": 6.553963287141524e-06, "soma.cao": 3.7758741027418994, "soma.ena": 50.29468791503095, "axon.ena": 50.29468791503095, "soma.ek": -95.69821009465431, "axon.ek": -95.69821009465431, "axon.diam": 2.6266309918707607, "axon.L": 416.8349213781735, "axon(0.5).TC_HH.gk_max": 0.0003102862076702478, "axon(0.5).TC_HH.gna_max": 2.1111986109519698e-06, "axon(0.5).TC_HH.vtraub": -37.64961480612301, "axon(0.5).TC_HH.vtraub2": -34.39060635694326, "axon.Ra": 90.82029837432083, "soma.Ra": 90.82029837432083}, "fitness": [0.0, 0.0, 0.0, 0.0, 0.0, 0.0, 0.0, 0.0, 0.0, 0.0, 0.0, 0.0, 1.0, 2.0, 2.0, 2.0, 1.0, 2.0, 2.0, 1.0, 0.0, 1.0, 2.0, 484.75143445256987, 348.50299709045015, 300.73001058398484, 122.26771033459897, 101.15624976953777, 60.14700360809212, 44.201957520063516, 27.275271357749784, 18.363377624199448, 22.2816829995593, 25.390188833380993, 23.72503817248651, 58.21462824375186, 74.45598181654344, 62.80257163837984, 78.08954298784468, 75.84086110185686, 82.5418950170533, 108.26996636642743, 75.92587039875471, 118.1851422515741, 134.08072928309235, 122.15016902928798], "target": 0, "evaluation": "-3B4F91EFFA80B746", "src": 1, "selection": 206, "id": 101, "init": {"soma.v": -59.05058607245917, "axon.v": -59.050586072458955}, "gsynmin": [0.16432000000000002, 0.15195999999999998, 0.13868000000000003, 0.1264, 0.11588, 0.10696, 0.09944000000000001, 0.09304, 0.08752, 0.08272, 0.07852, 0.0748, 0.07148000000000002, 0.06848, 0.06576, 0.06332, 0.06104, 0.059, 0.05708, 0.05532, 0.05364, 0.05212000000000001, 0.05068, 0.04932, 0.04808, 0.04688, 0.045720000000000004, 0.04468, 0.04364, 0.042679999999999996, 0.04176, 0.040920000000000005, 0.04008, 0.03928, 0.038520000000000006, 0.0378, 0.03708, 0.0364, 0.03576000000000001, 0.035160000000000004, 0.03456]},
		{"parameters": {"soma.L": 103.677986963435, "soma(0.5).pas.e": -62.232226104455066, "soma(0.5).pas.g": 6.6799596701524295e-06, "soma(0.5).TC_HH.gk_max": 0.024199248353861915, "soma(0.5).TC_HH.gna_max": 0.026394244340464286, "soma(0.5).TC_HH.vtraub": -25.320674312040364, "soma(0.5).TC_HH.vtraub2": -23.473757603342296, "soma(0.5).SK_E2.gSK_E2bar": 0.00010878117962880723, "soma(0.5).SK_E2.zTau": 341.3087003168118, "soma(0.5).TC_iT_Des98.shift": -14.050078565301472, "soma(0.5).TC_iT_Des98.actshift": 5.579069676920238, "soma(0.5).TC_iT_Des98.pcabar": 3.0756830301819e-06, "soma(0.5).TC_ih_Bud97.gh_max": 4.2551498403707783e-05, "soma(0.5).TC_ih_Bud97.e_h": -34.36105162641209, "soma(0.5).TC_Nap_Et2.gNap_Et2bar": 1.5328827696328554e-06, "soma(0.5).TC_cad.taur": 28.01912746253239, "soma(0.5).TC_cad.gamma": 0.025242446449553257, "soma(0.5).TC_iA.gk_max": 1.8465649183091685e-06, "soma(0.5).TC_iL.pcabar": 1.812990276718641e-05, "soma.cao": 2.4065473040466987, "soma.ena": 52.73984348067677, "axon.ena": 52.73984348067677, "soma.ek": -76.27141558046364, "axon.ek": -76.27141558046364, "axon.diam": 2.6349762319747234, "axon.L": 462.8271143623944, "axon(0.5).TC_HH.gk_max": 5.337881855839958e-06, "axon(0.5).TC_HH.gna_max": 0.00020942461870070763, "axon(0.5).TC_HH.vtraub": -5.66220737465909, "axon(0.5).TC_HH.vtraub2": -53.406913550151174, "axon.Ra": 103.78077043009196, "soma.Ra": 103.78077043009196}, "fitness": [0.0, 0.0, 0.0, 0.0, 0.0, 0.0, 0.0, 0.0, 0.0, 0.0, 0.0, 1.0, 0.0, 0.0, 0.0, 0.0, 1.0, 0.0, 1.0, 1.0, 2.0, 2.0, 4.0, 740.8309351261748, 562.500697566927, 494.3321581582099, 221.13446689545128, 174.5027696480906, 125.32430757430038, 76.89033822798821, 41.83285731732021, 20.278421555128475, 6.483995441955986, 3.64429311494336, 16.32293237712586, 57.66570418195811, 55.65523131948163, 77.62525842463144, 66.9724367396669, 69.30627113769378, 100.41131897244709, 88.73825531315961, 103.19873849293968, 112.23920706658687, 112.99027143494514, 127.74048997357447], "target": 0, "evaluation": "-3B4F91EFFA80B746", "src": 1, "selection": 220, "id": 102, "init": {"soma.v": -51.91452018094875, "axon.v": -51.914521047174674}, "gsynmin": [0.09459999999999999, 0.08784, 0.08168, 0.07612000000000001, 0.07112000000000002, 0.06664, 0.06268, 0.05912, 0.055920000000000004, 0.05308, 0.050480000000000004, 0.04812, 0.046, 0.044039999999999996, 0.04224, 0.04056, 0.03904, 0.03764, 0.036320000000000005, 0.03508, 0.033960000000000004, 0.03288, 0.03188, 0.030920000000000003, 0.030039999999999997, 0.0292, 0.0284, 0.027639999999999998, 0.02696, 0.02628, 0.025640000000000003, 0.025, 0.02444, 0.02388, 0.023360000000000002, 0.02284, 0.022359999999999998, 0.02188, 0.02144, 0.020999999999999998, 0.0206]},
		{"parameters": {"soma.L": 180.92043495864922, "soma(0.5).pas.e": -61.85181120771833, "soma(0.5).pas.g": 6.364969434610212e-06, "soma(0.5).TC_HH.gk_max": 0.027982180540635313, "soma(0.5).TC_HH.gna_max": 0.02486612987254398, "soma(0.5).TC_HH.vtraub": -40.08783007904512, "soma(0.5).TC_HH.vtraub2": -27.265938761725753, "soma(0.5).SK_E2.gSK_E2bar": 2.663803287245001e-05, "soma(0.5).SK_E2.zTau": 314.88780839226615, "soma(0.5).TC_iT_Des98.shift": 10.221916392258692, "soma(0.5).TC_iT_Des98.actshift": 4.931919425924239, "soma(0.5).TC_iT_Des98.pcabar": 2.64305920921137e-06, "soma(0.5).TC_ih_Bud97.gh_max": 5.538235571930307e-06, "soma(0.5).TC_ih_Bud97.e_h": -37.00129355774202, "soma(0.5).TC_Nap_Et2.gNap_Et2bar": 3.307544847223029e-06, "soma(0.5).TC_cad.taur": 14.593356831240817, "soma(0.5).TC_cad.gamma": 0.00014243214003954185, "soma(0.5).TC_iA.gk_max": 3.21633500213559e-06, "soma(0.5).TC_iL.pcabar": 9.996314372523236e-06, "soma.cao": 3.198746002204134, "soma.ena": 44.17730472685093, "axon.ena": 44.17730472685093, "soma.ek": -86.91644059867136, "axon.ek": -86.91644059867136, "axon.diam": 3.4807461558444714, "axon.L": 337.58444855320016, "axon(0.5).TC_HH.gk_max": 0.0004840161993009548, "axon(0.5).TC_HH.gna_max": 4.381337194876782e-06, "axon(0.5).TC_HH.vtraub": 10.201272493137978, "axon(0.5).TC_HH.vtraub2": -20.583961336268704, "axon.Ra": 74.2315143865579, "soma.Ra": 74.2315143865579}, "fitness": [0.0, 0.0, 0.0, 0.0, 0.0, 0.0, 0.0, 0.0, 0.0, 0.0, 0.0, 1.0, 0.0, 0.0, 1.0, 0.0, 1.0, 0.0, 0.0, 1.0, 2.0, 1.0, 4.0, 634.095268611191, 484.3185853283656, 426.1248345866886, 214.59134247878012, 180.3263736407894, 114.42672352367563, 77.55615994934412, 45.572755261912675, 25.41316711235648, 16.45136629417884, 21.986941622916593, 17.479257142323362, 36.122517757148174, 50.00638403356149, 82.3841108894398, 62.47728373974598, 70.9401831773832, 104.17626732697056, 132.15405805817488, 117.89660282395943, 141.1560710656802, 190.1001999860437, 173.91928614499344], "target": 0, "evaluation": "-3B4F91EFFA80B746", "src": 1, "selection": 221, "id": 103, "init": {"soma.v": -57.4177705462558, "axon.v": -57.417770546255774}, "gsynmin": [0.14436000000000002, 0.13632000000000002, 0.12768, 0.11924, 0.11152, 0.10455999999999999, 0.09844, 0.093, 0.08815999999999999, 0.08384000000000001, 0.07996, 0.07644000000000001, 0.07328000000000001, 0.07036, 0.06772, 0.06528, 0.06304, 0.06092, 0.059, 0.0572, 0.05548, 0.05392, 0.0524, 0.051000000000000004, 0.04968, 0.04844, 0.04724, 0.04612, 0.04504, 0.044039999999999996, 0.04307999999999999, 0.042159999999999996, 0.04124, 0.0404, 0.0396, 0.03884, 0.03808, 0.037360000000000004, 0.036680000000000004, 0.03604, 0.0354]},
		{"parameters": {"soma.L": 117.72770997792807, "soma(0.5).pas.e": -64.32875826249308, "soma(0.5).pas.g": 6.567993685056298e-06, "soma(0.5).TC_HH.gk_max": 0.017318779031063554, "soma(0.5).TC_HH.gna_max": 0.026306806284900626, "soma(0.5).TC_HH.vtraub": -32.50172183394153, "soma(0.5).TC_HH.vtraub2": -24.85310488105303, "soma(0.5).SK_E2.gSK_E2bar": 6.695427683038653e-05, "soma(0.5).SK_E2.zTau": 386.4554127796036, "soma(0.5).TC_iT_Des98.shift": 3.6078154276889496, "soma(0.5).TC_iT_Des98.actshift": -11.749429848020293, "soma(0.5).TC_iT_Des98.pcabar": 1.1305764647346327e-06, "soma(0.5).TC_ih_Bud97.gh_max": 1.7433191899349998e-05, "soma(0.5).TC_ih_Bud97.e_h": -41.84818581018851, "soma(0.5).TC_Nap_Et2.gNap_Et2bar": 3.6698944477806735e-06, "soma(0.5).TC_cad.taur": 12.771842275955622, "soma(0.5).TC_cad.gamma": 0.0021067144146672935, "soma(0.5).TC_iA.gk_max": 0.0001500862165691409, "soma(0.5).TC_iL.pcabar": 6.570396772143417e-06, "soma.cao": 3.494639071080875, "soma.ena": 52.245503033008475, "axon.ena": 52.245503033008475, "soma.ek": -97.0471354165496, "axon.ek": -97.0471354165496, "axon.diam": 2.6152426247700795, "axon.L": 666.1849107269411, "axon(0.5).TC_HH.gk_max": 0.0007520750267291435, "axon(0.5).TC_HH.gna_max": 5.869609449988154e-05, "axon(0.5).TC_HH.vtraub": -35.163478194206675, "axon(0.5).TC_HH.vtraub2": 4.013485924814631, "axon.Ra": 35.52533842864081, "soma.Ra": 35.52533842864081}, "fitness": [0.0, 0.0, 0.0, 0.0, 0.0, 0.0, 0.0, 0.0, 0.0, 0.0, 0.0, 0.0, 1.0, 1.0, 1.0, 0.0, 0.0, 0.0, 1.0, 1.0, 3.0, 2.0, 5.0, 509.4279710210299, 366.68525706383855, 320.21437470307063, 136.2444364108898, 108.4513326962182, 68.10182308234167, 47.60062852351266, 27.32250450243577, 17.76515169631176, 26.912323983338666, 26.466167395019372, 34.903183958641094, 57.28683735906037, 83.15123034806427, 49.46467819800706, 70.52710673435205, 102.52433117430282, 74.41029911978663, 85.51568442544576, 99.38095898825507, 89.48999486650172, 115.37365344938968, 129.6058641581043], "target": 0, "evaluation": "-3B4F91EFFA80B746", "src": 1, "selection": 222, "id": 104, "init": {"soma.v": -59.4480304617184, "axon.v": -59.44803046171709}, "gsynmin": [0.17584000000000002, 0.15936, 0.14324000000000003, 0.12952, 0.11828, 0.10904, 0.10132, 0.09484, 0.08928, 0.08444, 0.08024, 0.07652, 0.07316000000000002, 0.07016, 0.06744000000000001, 0.065, 0.06272, 0.06064, 0.05872, 0.056920000000000005, 0.05528, 0.053720000000000004, 0.05228, 0.05092000000000001, 0.049600000000000005, 0.0484, 0.04724, 0.04616, 0.04512, 0.04416, 0.043239999999999994, 0.042319999999999997, 0.041479999999999996, 0.04068, 0.03988, 0.03916, 0.03844, 0.03776, 0.03708, 0.03644, 0.035840000000000004]},
		{"parameters": {"soma.L": 117.39206080238417, "soma(0.5).pas.e": -63.427701475732285, "soma(0.5).pas.g": 6.696303607171145e-06, "soma(0.5).TC_HH.gk_max": 0.019673113254279555, "soma(0.5).TC_HH.gna_max": 0.022883068963547498, "soma(0.5).TC_HH.vtraub": -30.960355371008443, "soma(0.5).TC_HH.vtraub2": -25.475007396738278, "soma(0.5).SK_E2.gSK_E2bar": 0.0004333493422831023, "soma(0.5).SK_E2.zTau": 437.65554494403557, "soma(0.5).TC_iT_Des98.shift": -17.36227794909325, "soma(0.5).TC_iT_Des98.actshift": 3.3049767653794637, "soma(0.5).TC_iT_Des98.pcabar": 3.5914533600622015e-06, "soma(0.5).TC_ih_Bud97.gh_max": 9.252168648961816e-06, "soma(0.5).TC_ih_Bud97.e_h": -34.34859875924388, "soma(0.5).TC_Nap_Et2.gNap_Et2bar": 1.6321645022177137e-06, "soma(0.5).TC_cad.taur": 20.31447702324402, "soma(0.5).TC_cad.gamma": 0.0009499290274407937, "soma(0.5).TC_iA.gk_max": 1.9849895137239066e-06, "soma(0.5).TC_iL.pcabar": 1.4895865887813277e-05, "soma.cao": 3.292906381610438, "soma.ena": 47.16969963166811, "axon.ena": 47.16969963166811, "soma.ek": -85.35732301222612, "axon.ek": -85.35732301222612, "axon.diam": 2.438246494547514, "axon.L": 461.98940332027206, "axon(0.5).TC_HH.gk_max": 6.254176395631422e-07, "axon(0.5).TC_HH.gna_max": 0.002441545341211522, "axon(0.5).TC_HH.vtraub": 9.470725323701075, "axon(0.5).TC_HH.vtraub2": -36.0079701332627, "axon.Ra": 67.81652293611134, "soma.Ra": 67.81652293611134}, "fitness": [0.0, 0.0, 0.0, 0.0, 0.0, 0.0, 0.0, 0.0, 0.0, 0.0, 0.0, 0.0, 1.0, 1.0, 1.0, 0.0, 1.0, 1.0, 2.0, 2.0, 4.0, 3.0, 6.0, 425.94446901217003, 296.33202150309637, 263.89487586497916, 105.90974197918433, 81.41341293362431, 53.49812243348765, 35.38108232221426, 19.514596909679398, 11.515785173996985, 17.53830819143145, 15.758096640171743, 12.208033505927768, 44.55426631057856, 65.50059178910384, 71.35329146408557, 74.86201849711634, 69.74317586702345, 71.63948183682092, 78.62594128025545, 101.62373841897181, 83.8761346176915, 133.63103457068107, 111.56910705543876], "target": 0, "evaluation": "-3B4F91EFFA80B746", "src": 1, "selection": 247, "id": 105, "init": {"soma.v": -58.37137997205666, "axon.v": -58.37137997205658}, "gsynmin": [0.11211999999999998, 0.1054, 0.09924000000000001, 0.09368, 0.08872, 0.08428000000000001, 0.08028, 0.07668000000000001, 0.07336000000000001, 0.0704, 0.06764, 0.06512000000000001, 0.0628, 0.0606, 0.0586, 0.05672, 0.05496, 0.053320000000000006, 0.051800000000000006, 0.050320000000000004, 0.048960000000000004, 0.04764, 0.046439999999999995, 0.04528, 0.04416, 0.04312, 0.04212, 0.04116, 0.04024, 0.03936, 0.038560000000000004, 0.03776, 0.037000000000000005, 0.03624, 0.03556000000000001, 0.03488, 0.03424, 0.033600000000000005, 0.033, 0.03244, 0.03188]},
		{"parameters": {"soma.L": 130.43141168686802, "soma(0.5).pas.e": -64.56047353907111, "soma(0.5).pas.g": 6.463947009855031e-06, "soma(0.5).TC_HH.gk_max": 0.013690910255999297, "soma(0.5).TC_HH.gna_max": 0.02784263923421137, "soma(0.5).TC_HH.vtraub": -32.89337574849721, "soma(0.5).TC_HH.vtraub2": -26.43618583297057, "soma(0.5).SK_E2.gSK_E2bar": 1.7288738194197008e-07, "soma(0.5).SK_E2.zTau": 444.5736947158608, "soma(0.5).TC_iT_Des98.shift": -15.922718904085698, "soma(0.5).TC_iT_Des98.actshift": -22.699914330851822, "soma(0.5).TC_iT_Des98.pcabar": 4.774609437404183e-06, "soma(0.5).TC_ih_Bud97.gh_max": 1.1440886326823332e-05, "soma(0.5).TC_ih_Bud97.e_h": -37.87243521675877, "soma(0.5).TC_Nap_Et2.gNap_Et2bar": 3.829744952470516e-06, "soma(0.5).TC_cad.taur": 26.074197968398725, "soma(0.5).TC_cad.gamma": 0.024860393237529445, "soma(0.5).TC_iA.gk_max": 1.9679340040294136e-05, "soma(0.5).TC_iL.pcabar": 6.5900660446220964e-06, "soma.cao": 4.207264483500155, "soma.ena": 40.55236187623493, "axon.ena": 40.55236187623493, "soma.ek": -96.9503386163561, "axon.ek": -96.9503386163561, "axon.diam": 2.9461117102933208, "axon.L": 474.80334289883467, "axon(0.5).TC_HH.gk_max": 0.004682908724860053, "axon(0.5).TC_HH.gna_max": 0.001398697696299014, "axon(0.5).TC_HH.vtraub": -45.203484786762786, "axon(0.5).TC_HH.vtraub2": -29.715158537750906, "axon.Ra": 62.48978598859392, "soma.Ra": 62.48978598859392}, "fitness": [0.0, 0.0, 0.0, 0.0, 0.0, 0.0, 0.0, 0.0, 0.0, 0.0, 0.0, 0.0, 0.0, 0.0, 1.0, 0.0, 1.0, 1.0, 1.0, 2.0, 3.0, 3.0, 5.0, 498.6698453808968, 356.5772037351717, 307.4445008173569, 127.74594898429035, 102.46703797449858, 62.727381794276376, 43.83123500346536, 26.054082200503135, 16.093395913205384, 21.149288012622346, 19.452205782003585, 22.87027926468062, 65.92195768290115, 73.70561020135185, 79.3816004260316, 68.53344063327162, 68.96398819546754, 88.80991622395045, 95.37709494273531, 93.74602310138383, 107.4693194322082, 110.65752544602452, 124.44791535611792], "target": 0, "evaluation": "-3B4F91EFFA80B746", "src": 1, "selection": 255, "id": 106, "init": {"soma.v": -59.109776351242985, "axon.v": -59.10977631908651}, "gsynmin": [0.15552, 0.14496, 0.13388, 0.12348, 0.11424, 0.10619999999999999, 0.09932, 0.09332, 0.08811999999999999, 0.08352000000000001, 0.07948000000000001, 0.07588000000000002, 0.0726, 0.06968, 0.067, 0.06455999999999999, 0.06232, 0.06027999999999999, 0.05836, 0.05656, 0.054920000000000004, 0.053360000000000005, 0.05192000000000001, 0.05056, 0.049280000000000004, 0.04804, 0.04692, 0.0458, 0.0448, 0.0438, 0.042879999999999995, 0.04196, 0.041120000000000004, 0.04032, 0.03952, 0.0388, 0.03808, 0.0374, 0.03672, 0.03608, 0.035480000000000005]},
		{"parameters": {"soma.L": 171.03662132939266, "soma(0.5).pas.e": -64.32875826249308, "soma(0.5).pas.g": 6.567993685056298e-06, "soma(0.5).TC_HH.gk_max": 0.017318779031063554, "soma(0.5).TC_HH.gna_max": 0.026306806284900626, "soma(0.5).TC_HH.vtraub": -32.50172183394153, "soma(0.5).TC_HH.vtraub2": -24.85310488105303, "soma(0.5).SK_E2.gSK_E2bar": 6.292435362398221e-05, "soma(0.5).SK_E2.zTau": 439.4775177444323, "soma(0.5).TC_iT_Des98.shift": 17.310956429064625, "soma(0.5).TC_iT_Des98.actshift": -3.7549151306069803, "soma(0.5).TC_iT_Des98.pcabar": 3.1704270015661735e-06, "soma(0.5).TC_ih_Bud97.gh_max": 2.2320359371744212e-06, "soma(0.5).TC_ih_Bud97.e_h": -31.628464394784515, "soma(0.5).TC_Nap_Et2.gNap_Et2bar": 3.6698944477806735e-06, "soma(0.5).TC_cad.taur": 22.03091806077648, "soma(0.5).TC_cad.gamma": 0.000665119596745293, "soma(0.5).TC_iA.gk_max": 6.16080301154262e-05, "soma(0.5).TC_iL.pcabar": 6.570396772143417e-06, "soma.cao": 4.423429353706054, "soma.ena": 56.43336172886182, "axon.ena": 56.43336172886182, "soma.ek": -67.59772929991348, "axon.ek": -67.59772929991348, "axon.diam": 1.2649119330126168, "axon.L": 407.6106741926933, "axon(0.5).TC_HH.gk_max": 0.0009229117468386356, "axon(0.5).TC_HH.gna_max": 7.964401199187425e-07, "axon(0.5).TC_HH.vtraub": -18.569402996196274, "axon(0.5).TC_HH.vtraub2": -0.34002047866621865, "axon.Ra": 48.55759000727423, "soma.Ra": 48.55759000727423}, "fitness": [0.0, 0.0, 0.0, 0.0, 0.0, 0.0, 0.0, 0.0, 0.0, 0.0, 0.0, 0.0, 1.0, 1.0, 1.0, 1.0, 0.0, 1.0, 0.0, 0.0, 1.0, 1.0, 3.0, 455.4476786579208, 330.85264165881887, 300.01343766504937, 161.29999085324243, 133.81949002721336, 92.23111938755092, 70.86073347896026, 48.06279009356055, 35.40150269689526, 46.7059947259532, 36.65783439110107, 50.20323449577013, 60.24915449975718, 72.5594172170563, 76.4061773790513, 67.20564340570066, 57.0405143157867, 96.44668153340466, 87.22292400164177, 90.38563605378943, 118.12514450751377, 111.91072658160549, 122.25351405083539], "target": 0, "evaluation": "-3B4F91EFFA80B746", "src": 1, "selection": 259, "id": 107, "init": {"soma.v": -61.348314397540975, "axon.v": -61.34831439754088}, "gsynmin": [0.20356000000000002, 0.18295999999999998, 0.16444000000000003, 0.1492, 0.13684000000000002, 0.12672, 0.11828, 0.11116, 0.10504, 0.09972, 0.09508, 0.09092, 0.0872, 0.08388000000000001, 0.08084, 0.07804000000000001, 0.07552000000000002, 0.07316000000000002, 0.07096000000000001, 0.06896000000000001, 0.06708, 0.06532, 0.06364, 0.062079999999999996, 0.0606, 0.059199999999999996, 0.057879999999999994, 0.05664, 0.05544, 0.05432000000000001, 0.05324, 0.0522, 0.05124, 0.05028, 0.04936, 0.04848, 0.04768, 0.04684, 0.046079999999999996, 0.04532, 0.0446]},
		{"parameters": {"soma.L": 117.22314077205691, "soma(0.5).pas.e": -62.940756997690826, "soma(0.5).pas.g": 5.4918472039662485e-06, "soma(0.5).TC_HH.gk_max": 0.01555813364565077, "soma(0.5).TC_HH.gna_max": 0.019151840227682407, "soma(0.5).TC_HH.vtraub": -31.619761869335775, "soma(0.5).TC_HH.vtraub2": -31.17953968827686, "soma(0.5).SK_E2.gSK_E2bar": 4.0032440275286286e-05, "soma(0.5).SK_E2.zTau": 376.3461567579112, "soma(0.5).TC_iT_Des98.shift": -14.678145203015164, "soma(0.5).TC_iT_Des98.actshift": 1.5386856287983974, "soma(0.5).TC_iT_Des98.pcabar": 3.3714686907327063e-06, "soma(0.5).TC_ih_Bud97.gh_max": 2.369003722064957e-07, "soma(0.5).TC_ih_Bud97.e_h": -45.7651194153117, "soma(0.5).TC_Nap_Et2.gNap_Et2bar": 2.0617908995263726e-06, "soma(0.5).TC_cad.taur": 4.667894633592363, "soma(0.5).TC_cad.gamma": 0.0006479865718287546, "soma(0.5).TC_iA.gk_max": 2.108918260948302e-05, "soma(0.5).TC_iL.pcabar": 7.421361660457858e-06, "soma.cao": 3.6278900116252277, "soma.ena": 56.8769184852125, "axon.ena": 56.8769184852125, "soma.ek": -78.72195959850599, "axon.ek": -78.72195959850599, "axon.diam": 1.1853182360406596, "axon.L": 224.61122649510855, "axon(0.5).TC_HH.gk_max": 4.230269059374019e-05, "axon(0.5).TC_HH.gna_max": 3.6981493149037636e-06, "axon(0.5).TC_HH.vtraub": -34.47506504122749, "axon(0.5).TC_HH.vtraub2": -11.998265717232613, "axon.Ra": 74.76075509213973, "soma.Ra": 74.76075509213973}, "fitness": [0.0, 0.0, 0.0, 0.0, 0.0, 0.0, 0.0, 0.0, 0.0, 0.0, 0.0, 1.0, 1.0, 1.0, 2.0, 1.0, 1.0, 2.0, 2.0, 1.0, 0.0, 1.0, 1.0, 373.4743159461829, 258.2135071747884, 204.18068751984697, 167.88566280787072, 128.34471305197974, 90.75891018681398, 67.62632885326973, 47.629160135805236, 28.52717179904689, 23.165531978068795, 5.55014297253161, 22.20032042842428, 74.8473844013356, 68.88946210708899, 79.58647800014954, 66.24890369952831, 81.53490631648314, 93.58930004537952, 158.31004056186535, 85.53064587529448, 101.46055161997546, 150.68861462095862, 178.65186136560894], "target": 0, "evaluation": "-3B4F91EFFA80B746", "src": 1, "selection": 264, "id": 108, "init": {"soma.v": -60.55566734681151, "axon.v": -60.555667346811454}, "gsynmin": [0.11588, 0.10647999999999999, 0.09820000000000001, 0.09116, 0.08516, 0.08004, 0.07564000000000001, 0.0718, 0.0684, 0.06536, 0.06264, 0.0602, 0.05792, 0.05588, 0.054000000000000006, 0.05224, 0.050640000000000004, 0.049120000000000004, 0.047720000000000005, 0.0464, 0.04516, 0.04396, 0.042879999999999995, 0.041839999999999995, 0.04084, 0.039920000000000004, 0.039, 0.038160000000000006, 0.037360000000000004, 0.03660000000000001, 0.035840000000000004, 0.035160000000000004, 0.034480000000000004, 0.03384, 0.0332, 0.032600000000000004, 0.03204, 0.03148, 0.03096, 0.030440000000000002, 0.02996]},
		{"parameters": {"soma.L": 105.64885173567323, "soma(0.5).pas.e": -61.398961032452505, "soma(0.5).pas.g": 6.5469815050104205e-06, "soma(0.5).TC_HH.gk_max": 0.02306570657719239, "soma(0.5).TC_HH.gna_max": 0.00735905690776512, "soma(0.5).TC_HH.vtraub": -32.38729334744086, "soma(0.5).TC_HH.vtraub2": -25.844121624507082, "soma(0.5).SK_E2.gSK_E2bar": 6.907677633679769e-07, "soma(0.5).SK_E2.zTau": 338.09407234852404, "soma(0.5).TC_iT_Des98.shift": 4.392202848162909, "soma(0.5).TC_iT_Des98.actshift": -5.853108944337487, "soma(0.5).TC_iT_Des98.pcabar": 5.67844243159134e-07, "soma(0.5).TC_ih_Bud97.gh_max": 1.413868689416543e-05, "soma(0.5).TC_ih_Bud97.e_h": -44.003949135232034, "soma(0.5).TC_Nap_Et2.gNap_Et2bar": 2.3800080267674374e-06, "soma(0.5).TC_cad.taur": 16.663947141729857, "soma(0.5).TC_cad.gamma": 0.0002605198539566166, "soma(0.5).TC_iA.gk_max": 1.6726753968257218e-06, "soma(0.5).TC_iL.pcabar": 9.851371898437496e-06, "soma.cao": 2.706819410044092, "soma.ena": 64.13350201954795, "axon.ena": 64.13350201954795, "soma.ek": -100.53491831357314, "axon.ek": -100.53491831357314, "axon.diam": 2.8015902909947634, "axon.L": 260.0559277710479, "axon(0.5).TC_HH.gk_max": 0.001273805839022881, "axon(0.5).TC_HH.gna_max": 9.697073719051728e-05, "axon(0.5).TC_HH.vtraub": -37.795453815193966, "axon(0.5).TC_HH.vtraub2": -4.014952296744346, "axon.Ra": 53.57067089017008, "soma.Ra": 53.57067089017008}, "fitness": [0.0, 0.0, 0.0, 0.0, 0.0, 0.0, 0.0, 0.0, 0.0, 0.0, 0.0, 1.0, 0.0, 0.0, 0.0, 1.0, 1.0, 1.0, 1.0, 2.0, 3.0, 3.0, 5.0, 471.21129754266, 335.31362156970874, 278.75676401563453, 102.90915562222685, 82.41022535277051, 48.404045919167075, 31.281409718531503, 19.46039505815909, 11.118283002826352, 7.579841569779758, 14.272750318313818, 37.817416728376706, 68.28683769229538, 85.524272486676, 62.97685080008179, 59.56499737611876, 97.2120752650337, 96.1545452469214, 131.01352857792713, 103.2054531011136, 147.4442429357437, 133.41242679476898, 162.2704108518281], "target": 0, "evaluation": "-3B4F91EFFA80B746", "src": 1, "selection": 266, "id": 109, "init": {"soma.v": -56.729170119574896, "axon.v": -56.729170119553146}, "gsynmin": [0.12211999999999999, 0.11148, 0.10176, 0.09332, 0.08612, 0.07996, 0.07464000000000001, 0.07008, 0.06608, 0.06255999999999999, 0.05944, 0.05664, 0.05412000000000001, 0.051840000000000004, 0.049760000000000006, 0.04788, 0.04612, 0.04452, 0.043039999999999995, 0.041679999999999995, 0.0404, 0.0392, 0.038040000000000004, 0.037000000000000005, 0.036000000000000004, 0.03508, 0.0342, 0.03336, 0.03256, 0.0318, 0.031080000000000003, 0.0304, 0.02976, 0.02912, 0.02852, 0.02796, 0.0274, 0.02688, 0.0264, 0.02588, 0.02544]},
		{"parameters": {"soma.L": 117.72770997792807, "soma(0.5).pas.e": -64.32875826249308, "soma(0.5).pas.g": 6.567993685056298e-06, "soma(0.5).TC_HH.gk_max": 0.017318779031063554, "soma(0.5).TC_HH.gna_max": 0.026306806284900626, "soma(0.5).TC_HH.vtraub": -32.50172183394153, "soma(0.5).TC_HH.vtraub2": -24.85310488105303, "soma(0.5).SK_E2.gSK_E2bar": 1.8600154387621344e-05, "soma(0.5).SK_E2.zTau": 325.26202709042684, "soma(0.5).TC_iT_Des98.shift": -8.336466675909378, "soma(0.5).TC_iT_Des98.actshift": -3.2708581916457966, "soma(0.5).TC_iT_Des98.pcabar": 3.1704270015661735e-06, "soma(0.5).TC_ih_Bud97.gh_max": 1.1976375936540836e-05, "soma(0.5).TC_ih_Bud97.e_h": -22.91318988957351, "soma(0.5).TC_Nap_Et2.gNap_Et2bar": 3.6698944477806735e-06, "soma(0.5).TC_cad.taur": 23.63386957781224, "soma(0.5).TC_cad.gamma": 0.0017456670331762734, "soma(0.5).TC_iA.gk_max": 0.00011682885570932892, "soma(0.5).TC_iL.pcabar": 6.570396772143417e-06, "soma.cao": 5.347293977160381, "soma.ena": 49.13038292838855, "axon.ena": 49.13038292838855, "soma.ek": -96.84583386695502, "axon.ek": -96.84583386695502, "axon.diam": 3.5076051762622953, "axon.L": 295.28142706238094, "axon(0.5).TC_HH.gk_max": 0.0011696455672838067, "axon(0.5).TC_HH.gna_max": 6.202194688146082e-06, "axon(0.5).TC_HH.vtraub": -7.61531286458051, "axon(0.5).TC_HH.vtraub2": -0.5734410962995664, "axon.Ra": 52.441232356426156, "soma.Ra": 52.441232356426156}, "fitness": [0.0, 0.0, 0.0, 0.0, 0.0, 0.0, 0.0, 0.0, 0.0, 0.0, 1.0, 0.0, 1.0, 1.0, 2.0, 1.0, 0.0, 1.0, 1.0, 0.0, 1.0, 1.0, 3.0, 550.8645995018221, 407.9885947845925, 343.280707263026, 139.395786156387, 123.7250662005499, 66.45479544729938, 50.142321161229745, 32.8917975987972, 26.145521828542794, 21.21530996711954, 33.540085074810406, 32.82048964600083, 54.9815357351827, 80.54153624924311, 80.09655269371825, 70.69598177474552, 95.52799172190436, 89.20891330870568, 139.29392685724486, 113.99727062467636, 149.71080465201206, 138.69150904689369, 154.3235330551435], "target": 0, "evaluation": "-3B4F91EFFA80B746", "src": 1, "selection": 280, "id": 110, "init": {"soma.v": -57.69165370165921, "axon.v": -57.6916537016592}, "gsynmin": [0.14851999999999999, 0.13664, 0.12451999999999999, 0.11363999999999999, 0.10428, 0.0964, 0.08975999999999999, 0.08404, 0.07912000000000001, 0.0748, 0.07104, 0.06764, 0.06464, 0.06192, 0.05948, 0.0572, 0.05516, 0.05328, 0.05152, 0.04988, 0.04836, 0.04696, 0.04564, 0.044399999999999995, 0.043239999999999994, 0.04212, 0.04108, 0.04012, 0.03916, 0.03828, 0.03744, 0.036640000000000006, 0.035840000000000004, 0.035120000000000005, 0.03444, 0.033760000000000005, 0.033120000000000004, 0.03248, 0.03188, 0.03132, 0.030760000000000003]},
		{"parameters": {"soma.L": 113.22741004647122, "soma(0.5).pas.e": -63.71389355347915, "soma(0.5).pas.g": 6.608186858457591e-06, "soma(0.5).TC_HH.gk_max": 0.02317972649797814, "soma(0.5).TC_HH.gna_max": 0.02638791702363131, "soma(0.5).TC_HH.vtraub": -29.91543021954676, "soma(0.5).TC_HH.vtraub2": -23.73164856999632, "soma(0.5).SK_E2.gSK_E2bar": 4.1305978759053296e-05, "soma(0.5).SK_E2.zTau": 74.19517144688379, "soma(0.5).TC_iT_Des98.shift": 13.572780269961262, "soma(0.5).TC_iT_Des98.actshift": -1.0256300644422955, "soma(0.5).TC_iT_Des98.pcabar": 3.280744657771102e-06, "soma(0.5).TC_ih_Bud97.gh_max": 3.224502245578986e-05, "soma(0.5).TC_ih_Bud97.e_h": -32.80566565577822, "soma(0.5).TC_Nap_Et2.gNap_Et2bar": 3.48523447062257e-06, "soma(0.5).TC_cad.taur": 16.193590998674516, "soma(0.5).TC_cad.gamma": 0.0038953563369750945, "soma(0.5).TC_iA.gk_max": 5.509404684323918e-06, "soma(0.5).TC_iL.pcabar": 8.873971204373293e-06, "soma.cao": 3.336243010139859, "soma.ena": 52.94403841424338, "axon.ena": 52.94403841424338, "soma.ek": -98.92562940542456, "axon.ek": -98.92562940542456, "axon.diam": 2.6101991210069286, "axon.L": 369.6528046682135, "axon(0.5).TC_HH.gk_max": 2.527245027181237e-06, "axon(0.5).TC_HH.gna_max": 0.005942605732770277, "axon(0.5).TC_HH.vtraub": 19.58553211217078, "axon(0.5).TC_HH.vtraub2": -29.210015069146205, "axon.Ra": 86.82104301132838, "soma.Ra": 86.82104301132838}, "fitness": [0.0, 0.0, 0.0, 0.0, 0.0, 0.0, 0.0, 0.0, 0.0, 0.0, 0.0, 1.0, 0.0, 1.0, 1.0, 1.0, 1.0, 1.0, 1.0, 1.0, 0.0, 0.0, 2.0, 732.6262449448424, 555.6042194752467, 479.79075758222353, 206.12298662705487, 163.67368471373845, 112.28705054661846, 67.9669732228968, 37.899502369309715, 19.905615971207606, 7.536974668429508, 14.964529718980142, 27.045618797780406, 55.987839328887645, 79.60817652197157, 94.74595595485297, 73.76335822067826, 92.11171348666927, 131.84716791591185, 113.0132093707643, 124.6857389915095, 161.34187418164817, 147.08358474082317, 150.55785452763817], "target": 0, "evaluation": "-3B4F91EFFA80B746", "src": 1, "selection": 282, "id": 111, "init": {"soma.v": -53.54712782150005, "axon.v": -53.5471278215}, "gsynmin": [0.12932, 0.11767999999999999, 0.10696, 0.09764, 0.08968, 0.08288, 0.07704000000000001, 0.07204, 0.06764, 0.0638, 0.060399999999999995, 0.05736, 0.05464, 0.0522, 0.049960000000000004, 0.047920000000000004, 0.046079999999999996, 0.04436, 0.0428, 0.04132, 0.03996, 0.03868, 0.037520000000000005, 0.0364, 0.03536, 0.03436, 0.033440000000000004, 0.03256, 0.031720000000000005, 0.03096, 0.030199999999999998, 0.02948, 0.0288, 0.02816, 0.02756, 0.02696, 0.0264, 0.02588, 0.02536, 0.02488, 0.0244]},
		{"parameters": {"soma.L": 117.54562638368385, "soma(0.5).pas.e": -64.32875826249308, "soma(0.5).pas.g": 6.9708076427951384e-06, "soma(0.5).TC_HH.gk_max": 0.017961125849885604, "soma(0.5).TC_HH.gna_max": 0.02524046577843957, "soma(0.5).TC_HH.vtraub": -26.989136750592124, "soma(0.5).TC_HH.vtraub2": -24.85310488105303, "soma(0.5).SK_E2.gSK_E2bar": 4.1957208604865266e-05, "soma(0.5).SK_E2.zTau": 233.637205624602, "soma(0.5).TC_iT_Des98.shift": -4.61201192777505, "soma(0.5).TC_iT_Des98.actshift": -3.7549151306069803, "soma(0.5).TC_iT_Des98.pcabar": 3.1704270015661735e-06, "soma(0.5).TC_ih_Bud97.gh_max": 6.07845641977751e-06, "soma(0.5).TC_ih_Bud97.e_h": -22.91318988957351, "soma(0.5).TC_Nap_Et2.gNap_Et2bar": 4.014903192288722e-06, "soma(0.5).TC_cad.taur": 15.961907230936484, "soma(0.5).TC_cad.gamma": 0.00010683299296270117, "soma(0.5).TC_iA.gk_max": 8.497643538374784e-06, "soma(0.5).TC_iL.pcabar": 6.482947564509436e-06, "soma.cao": 1.0178676964072895, "soma.ena": 45.90622032615994, "axon.ena": 45.90622032615994, "soma.ek": -89.9228864290795, "axon.ek": -89.9228864290795, "axon.diam": 2.352954407480101, "axon.L": 490.8912121266483, "axon(0.5).TC_HH.gk_max": 0.0043651287142958154, "axon(0.5).TC_HH.gna_max": 0.31912821045776757, "axon(0.5).TC_HH.vtraub": -24.215065196259587, "axon(0.5).TC_HH.vtraub2": -12.227894857108057, "axon.Ra": 24.830954997870542, "soma.Ra": 24.830954997870542}, "fitness": [0.0, 0.0, 0.0, 0.0, 0.0, 0.0, 0.0, 0.0, 0.0, 0.0, 0.0, 0.0, 1.0, 2.0, 2.0, 2.0, 1.0, 2.0, 2.0, 1.0, 0.0, 1.0, 1.0, 459.23800339036, 326.6821650859796, 275.1225289129359, 106.50013547999828, 90.14526534940605, 54.24551072181848, 42.71182889028681, 31.5399461143048, 22.900175674468883, 22.724082784401304, 25.630064509202345, 36.06515522139594, 70.66706789354572, 101.90176919512932, 70.81470686464684, 93.40677201175603, 81.05151694410075, 84.38425760219086, 114.4841795452678, 73.47702630217489, 114.3313992664233, 126.08199988819207, 171.88959229798326], "target": 0, "evaluation": "-3B4F91EFFA80B746", "src": 1, "selection": 295, "id": 112, "init": {"soma.v": -58.88939161307937, "axon.v": -58.88939161307786}, "gsynmin": [0.17600000000000002, 0.15728, 0.14088, 0.12724000000000002, 0.11603999999999999, 0.10683999999999999, 0.09912000000000001, 0.09259999999999999, 0.08704, 0.0822, 0.07796000000000002, 0.07424000000000001, 0.07088, 0.06788000000000001, 0.06520000000000001, 0.06272, 0.06048, 0.0584, 0.05648, 0.054720000000000005, 0.05308, 0.05152, 0.050120000000000005, 0.048760000000000005, 0.04748, 0.04632, 0.04516, 0.04412, 0.04312, 0.042159999999999996, 0.04124, 0.04036, 0.039560000000000005, 0.03876, 0.038000000000000006, 0.03728, 0.03656, 0.03592000000000001, 0.035280000000000006, 0.034640000000000004, 0.03408]},
		{"parameters": {"soma.L": 117.72770997792807, "soma(0.5).pas.e": -64.32875826249308, "soma(0.5).pas.g": 6.567993685056298e-06, "soma(0.5).TC_HH.gk_max": 0.017318779031063554, "soma(0.5).TC_HH.gna_max": 0.026306806284900626, "soma(0.5).TC_HH.vtraub": -32.50172183394153, "soma(0.5).TC_HH.vtraub2": -24.85310488105303, "soma(0.5).SK_E2.gSK_E2bar": 5.012990523792759e-07, "soma(0.5).SK_E2.zTau": 400.05642549059564, "soma(0.5).TC_iT_Des98.shift": 3.6095745414467366, "soma(0.5).TC_iT_Des98.actshift": -23.283407126254414, "soma(0.5).TC_iT_Des98.pcabar": 3.1704270015661735e-06, "soma(0.5).TC_ih_Bud97.gh_max": 2.2320359371744212e-06, "soma(0.5).TC_ih_Bud97.e_h": -11.89338463754332, "soma(0.5).TC_Nap_Et2.gNap_Et2bar": 3.6698944477806735e-06, "soma(0.5).TC_cad.taur": 19.877628085318733, "soma(0.5).TC_cad.gamma": 0.0016336894465125548, "soma(0.5).TC_iA.gk_max": 5.765962922287941e-05, "soma(0.5).TC_iL.pcabar": 6.570396772143417e-06, "soma.cao": 4.095795100968743, "soma.ena": 56.56267527541008, "axon.ena": 56.56267527541008, "soma.ek": -99.3582455097498, "axon.ek": -99.3582455097498, "axon.diam": 1.6845248823069259, "axon.L": 231.76282055172695, "axon(0.5).TC_HH.gk_max": 0.0005172966338009916, "axon(0.5).TC_HH.gna_max": 1.6138529282405068e-06, "axon(0.5).TC_HH.vtraub": -20.93699016096467, "axon(0.5).TC_HH.vtraub2": -8.542638066511827, "axon.Ra": 27.002575285186786, "soma.Ra": 27.002575285186786}, "fitness": [1.0, 0.0, 0.0, 0.0, 0.0, 0.0, 0.0, 0.0, 0.0, 0.0, 0.0, 1.0, 0.0, 1.0, 2.0, 1.0, 1.0, 2.0, 1.0, 1.0, 0.0, 1.0, 1.0, 369.3413931834585, 275.6174798521058, 204.06357315053617, 92.04008381332449, 84.99291108930971, 46.459148094834354, 43.40048122290051, 36.94403710313233, 34.73088083177873, 34.28280650047477, 46.330512533803216, 38.24227878912732, 65.5451475300934, 78.16520472606996, 91.2916007988168, 80.0250128964465, 88.76925078801385, 131.88562245542215, 120.4998844478181, 90.81554915263604, 154.03601666014896, 154.29467220461254, 193.74869469388986], "target": 0, "evaluation": "-3B4F91EFFA80B746", "src": 1, "selection": 299, "id": 113, "init": {"soma.v": -61.18365118528182, "axon.v": -61.18365118528181}, "gsynmin": [0.14020000000000002, 0.12596, 0.1132, 0.10272, 0.0942, 0.08724, 0.0814, 0.07652, 0.07228000000000001, 0.06864, 0.06544000000000001, 0.06255999999999999, 0.06, 0.05772, 0.055600000000000004, 0.053720000000000004, 0.051960000000000006, 0.050320000000000004, 0.04884, 0.04744, 0.04612, 0.04492, 0.04376, 0.042679999999999996, 0.041679999999999995, 0.04072, 0.0398, 0.03896, 0.03812000000000001, 0.037360000000000004, 0.03660000000000001, 0.03588, 0.0352, 0.03456, 0.033920000000000006, 0.03332, 0.032760000000000004, 0.0322, 0.03168, 0.03116, 0.03064]},
		{"parameters": {"soma.L": 110.42570065362315, "soma(0.5).pas.e": -62.97057885875158, "soma(0.5).pas.g": 6.637173075032394e-06, "soma(0.5).TC_HH.gk_max": 0.022015071888539572, "soma(0.5).TC_HH.gna_max": 0.02541515212825598, "soma(0.5).TC_HH.vtraub": -33.35081325198355, "soma(0.5).TC_HH.vtraub2": -27.660169531775473, "soma(0.5).SK_E2.gSK_E2bar": 3.369503434747825e-05, "soma(0.5).SK_E2.zTau": 448.7445126949824, "soma(0.5).TC_iT_Des98.shift": 15.007689526483569, "soma(0.5).TC_iT_Des98.actshift": -3.7423671269951346, "soma(0.5).TC_iT_Des98.pcabar": 6.228678455193433e-06, "soma(0.5).TC_ih_Bud97.gh_max": 1.7521092502817916e-06, "soma(0.5).TC_ih_Bud97.e_h": -28.3203575424569, "soma(0.5).TC_Nap_Et2.gNap_Et2bar": 2.8113707860790146e-06, "soma(0.5).TC_cad.taur": 3.5118183657410253, "soma(0.5).TC_cad.gamma": 0.00028164683102326337, "soma(0.5).TC_iA.gk_max": 2.8639479337859936e-06, "soma(0.5).TC_iL.pcabar": 6.422577296815037e-06, "soma.cao": 4.347702735654167, "soma.ena": 61.68685716553523, "axon.ena": 61.68685716553523, "soma.ek": -95.58416271899343, "axon.ek": -95.58416271899343, "axon.diam": 1.2446266241628139, "axon.L": 286.66504958635016, "axon(0.5).TC_HH.gk_max": 0.004451452871306833, "axon(0.5).TC_HH.gna_max": 1.9315899486201645e-05, "axon(0.5).TC_HH.vtraub": -13.92159820273102, "axon(0.5).TC_HH.vtraub2": -22.324271635160592, "axon.Ra": 37.84580506973105, "soma.Ra": 37.84580506973105}, "fitness": [0.0, 0.0, 0.0, 0.0, 0.0, 0.0, 0.0, 0.0, 0.0, 0.0, 0.0, 1.0, 1.0, 1.0, 2.0, 2.0, 2.0, 3.0, 2.0, 2.0, 1.0, 2.0, 0.0, 272.0188418469079, 181.14718298122472, 151.834801385736, 73.74091778343288, 65.08147506737315, 45.183651484028715, 36.942108394979556, 27.526635685773094, 18.912400081345698, 21.990543277896133, 12.473311498344774, 29.636377159559412, 49.057662032683844, 72.32581845147811, 75.505564541005, 86.1288180434563, 105.44711827033265, 143.11392673776982, 144.39822667438443, 139.6237133062496, 156.03641975411284, 172.26603330723756, 203.88788568571704], "target": 0, "evaluation": "-3B4F91EFFA80B746", "src": 1, "selection": 300, "id": 114, "init": {"soma.v": -60.16440991830729, "axon.v": -60.164409918307264}, "gsynmin": [0.13288, 0.12384, 0.11392, 0.1046, 0.09648, 0.08952, 0.08356000000000001, 0.07848000000000001, 0.07408000000000001, 0.07020000000000001, 0.0668, 0.06376, 0.06104, 0.0586, 0.05636, 0.054360000000000006, 0.052480000000000006, 0.050760000000000007, 0.0492, 0.047720000000000005, 0.04632, 0.04504, 0.04384, 0.04272, 0.041679999999999995, 0.04068, 0.039720000000000005, 0.0388, 0.03796000000000001, 0.037160000000000006, 0.0364, 0.035640000000000005, 0.034960000000000005, 0.03428, 0.03364, 0.033, 0.0324, 0.03184, 0.03132, 0.030760000000000003, 0.03028]},
		{"parameters": {"soma.L": 144.20443533429892, "soma(0.5).pas.e": -66.43890491045947, "soma(0.5).pas.g": 6.052078610186183e-06, "soma(0.5).TC_HH.gk_max": 0.011021505767005257, "soma(0.5).TC_HH.gna_max": 0.03888440634119165, "soma(0.5).TC_HH.vtraub": -33.50685122638989, "soma(0.5).TC_HH.vtraub2": -28.124699676103543, "soma(0.5).SK_E2.gSK_E2bar": 4.584646452267286e-07, "soma(0.5).SK_E2.zTau": 217.4518815917271, "soma(0.5).TC_iT_Des98.shift": 0.5976947334628111, "soma(0.5).TC_iT_Des98.actshift": -17.88485546084645, "soma(0.5).TC_iT_Des98.pcabar": 4.6854925634607925e-05, "soma(0.5).TC_ih_Bud97.gh_max": 3.5317715887809395e-05, "soma(0.5).TC_ih_Bud97.e_h": -41.84818581018851, "soma(0.5).TC_Nap_Et2.gNap_Et2bar": 3.8551077693963185e-06, "soma(0.5).TC_cad.taur": 17.931426809172855, "soma(0.5).TC_cad.gamma": 0.0016245444419572968, "soma(0.5).TC_iA.gk_max": 1.6390350866208052e-06, "soma(0.5).TC_iL.pcabar": 1.1604171433345495e-05, "soma.cao": 5.430013987320292, "soma.ena": 49.70059547200343, "axon.ena": 49.70059547200343, "soma.ek": -91.08644739874134, "axon.ek": -91.08644739874134, "axon.diam": 3.244195508116573, "axon.L": 362.2202151487261, "axon(0.5).TC_HH.gk_max": 0.00010454584915275932, "axon(0.5).TC_HH.gna_max": 0.011420046954595144, "axon(0.5).TC_HH.vtraub": -22.919722059609956, "axon(0.5).TC_HH.vtraub2": -30.9945049078095, "axon.Ra": 73.29027160301199, "soma.Ra": 73.29027160301199}, "fitness": [0.0, 0.0, 0.0, 0.0, 0.0, 0.0, 0.0, 0.0, 0.0, 0.0, 0.0, 1.0, 0.0, 0.0, 1.0, 0.0, 1.0, 0.0, 1.0, 1.0, 2.0, 2.0, 4.0, 729.6196871915351, 553.8863084718403, 476.9773650226189, 218.3616619241175, 177.1137248690065, 108.20502749197732, 68.46182133389908, 35.43332726759591, 18.384999492045548, 11.37607016904252, 25.713271786177856, 23.02523934662016, 50.87545509976569, 45.85133710894561, 81.16003634043831, 67.6769315742078, 79.17859103305506, 92.34678893169351, 131.02377488789733, 108.72972365655912, 139.39654617381152, 140.6497125377571, 152.98227636976708], "target": 0, "evaluation": "-3B4F91EFFA80B746", "src": 1, "selection": 302, "id": 115, "init": {"soma.v": -56.38881998680596, "axon.v": -56.3888199868058}, "gsynmin": [0.14064000000000002, 0.12892, 0.11811999999999999, 0.10872, 0.10068, 0.09376, 0.08779999999999999, 0.0826, 0.07804000000000001, 0.07400000000000001, 0.0704, 0.06720000000000001, 0.06428, 0.06164, 0.059239999999999994, 0.057, 0.05496, 0.05308, 0.05136, 0.04972000000000001, 0.0482, 0.04676, 0.04544, 0.044199999999999996, 0.043, 0.041879999999999994, 0.04084, 0.03984, 0.03888, 0.038000000000000006, 0.03712000000000001, 0.036320000000000005, 0.03552, 0.034800000000000005, 0.03408, 0.0334, 0.03272, 0.03212, 0.031520000000000006, 0.030920000000000003, 0.030359999999999998]},
		{"parameters": {"soma.L": 120.66784809366595, "soma(0.5).pas.e": -62.86653055262424, "soma(0.5).pas.g": 6.5381628664559215e-06, "soma(0.5).TC_HH.gk_max": 0.02021109430976172, "soma(0.5).TC_HH.gna_max": 0.04841655920070691, "soma(0.5).TC_HH.vtraub": -32.91194986274437, "soma(0.5).TC_HH.vtraub2": -24.60214349854183, "soma(0.5).SK_E2.gSK_E2bar": 3.463133227337961e-05, "soma(0.5).SK_E2.zTau": 497.6906392075964, "soma(0.5).TC_iT_Des98.shift": -23.500481600036792, "soma(0.5).TC_iT_Des98.actshift": -3.822165306955245, "soma(0.5).TC_iT_Des98.pcabar": 3.261403462671148e-06, "soma(0.5).TC_ih_Bud97.gh_max": 2.501014050293488e-06, "soma(0.5).TC_ih_Bud97.e_h": -16.89676152061606, "soma(0.5).TC_Nap_Et2.gNap_Et2bar": 2.766654796540732e-06, "soma(0.5).TC_cad.taur": 15.51106793664062, "soma(0.5).TC_cad.gamma": 0.0002589834827920138, "soma(0.5).TC_iA.gk_max": 8.94859984318468e-06, "soma(0.5).TC_iL.pcabar": 6.898274101832875e-06, "soma.cao": 3.494639071080875, "soma.ena": 58.20419562423929, "axon.ena": 58.20419562423929, "soma.ek": -72.86994982975033, "axon.ek": -72.86994982975033, "axon.diam": 2.6152426247700795, "axon.L": 369.64493300559116, "axon(0.5).TC_HH.gk_max": 0.0026717385090097127, "axon(0.5).TC_HH.gna_max": 1.3139584006866385e-06, "axon(0.5).TC_HH.vtraub": -43.251181679360435, "axon(0.5).TC_HH.vtraub2": -0.879255365151391, "axon.Ra": 91.2613020595562, "soma.Ra": 91.2613020595562}, "fitness": [0.0, 0.0, 0.0, 0.0, 0.0, 0.0, 0.0, 0.0, 0.0, 0.0, 0.0, 1.0, 0.0, 0.0, 0.0, 1.0, 1.0, 1.0, 2.0, 2.0, 4.0, 4.0, 6.0, 355.24435006522305, 245.9456981565838, 208.9106317470346, 91.95820017046802, 77.37286358208084, 50.67036151606242, 38.20088541573016, 26.18560910310392, 16.217783655861357, 18.02345370924514, 11.519660715324479, 26.14052582438569, 53.018763413195096, 51.17910203916084, 65.3148274628594, 66.75969964832547, 89.07041631910737, 95.79653574664631, 91.9274352916317, 136.1736445209203, 125.48327581871793, 128.37545266407992, 149.61758396047014], "target": 0, "evaluation": "-3B4F91EFFA80B746", "src": 1, "selection": 308, "id": 116, "init": {"soma.v": -59.36822029739864, "axon.v": -59.368220297390984}, "gsynmin": [0.12984, 0.12272, 0.11512, 0.10768, 0.10076, 0.09448, 0.08892, 0.08392000000000001, 0.07952000000000001, 0.07560000000000001, 0.07208, 0.06888, 0.06604, 0.06344000000000001, 0.06104, 0.058879999999999995, 0.05684, 0.055, 0.05328, 0.051680000000000004, 0.05016, 0.048760000000000005, 0.04744, 0.0462, 0.04504, 0.04396, 0.04292, 0.04192, 0.041, 0.04008, 0.03924, 0.03844, 0.03764, 0.03692000000000001, 0.0362, 0.03552, 0.03488, 0.03424, 0.03364, 0.03308, 0.03252]},
		{"parameters": {"soma.L": 104.96845567683661, "soma(0.5).pas.e": -62.15380489162029, "soma(0.5).pas.g": 6.7076418289832524e-06, "soma(0.5).TC_HH.gk_max": 0.033777027547282845, "soma(0.5).TC_HH.gna_max": 0.024078376858223404, "soma(0.5).TC_HH.vtraub": -29.326188877271854, "soma(0.5).TC_HH.vtraub2": -23.85615205760497, "soma(0.5).SK_E2.gSK_E2bar": 0.00011719912384685268, "soma(0.5).SK_E2.zTau": 407.52798023152826, "soma(0.5).TC_iT_Des98.shift": -8.38023618286923, "soma(0.5).TC_iT_Des98.actshift": -6.118493341891761, "soma(0.5).TC_iT_Des98.pcabar": 3.298489289517576e-06, "soma(0.5).TC_ih_Bud97.gh_max": 4.480185566464456e-05, "soma(0.5).TC_ih_Bud97.e_h": -38.32947688126753, "soma(0.5).TC_Nap_Et2.gNap_Et2bar": 1.5596441667567553e-06, "soma(0.5).TC_cad.taur": 15.699193461418389, "soma(0.5).TC_cad.gamma": 0.0007804295653251371, "soma(0.5).TC_iA.gk_max": 2.6321800456688756e-06, "soma(0.5).TC_iL.pcabar": 1.3931682910236254e-05, "soma.cao": 2.5071779966387857, "soma.ena": 55.67469144137275, "axon.ena": 55.67469144137275, "soma.ek": -94.27246340861444, "axon.ek": -94.27246340861444, "axon.diam": 2.647748944419314, "axon.L": 424.9392830155896, "axon(0.5).TC_HH.gk_max": 0.021937558058213555, "axon(0.5).TC_HH.gna_max": 0.00022279581931784626, "axon(0.5).TC_HH.vtraub": -8.422426867534867, "axon(0.5).TC_HH.vtraub2": -16.127988064678533, "axon.Ra": 39.879787272194264, "soma.Ra": 39.879787272194264}, "fitness": [0.0, 0.0, 0.0, 0.0, 0.0, 0.0, 0.0, 0.0, 0.0, 0.0, 0.0, 0.0, 1.0, 2.0, 2.0, 2.0, 1.0, 2.0, 2.0, 2.0, 0.0, 1.0, 1.0, 713.8425037801456, 538.4488278804016, 475.9617036881089, 216.45676273884436, 168.3158798475872, 115.93263750056158, 68.44856963687566, 31.37134146598481, 10.03639196830706, 2.0497864321733292, 0.6577835300671151, 4.768054547726359, 46.51387948669005, 71.88509517655051, 61.99008017649037, 78.02876140094907, 89.06141033389473, 83.80987566433548, 105.79464379531913, 144.78649428251714, 126.80761227310342, 163.11334728461924, 168.64888018755033], "target": 0, "evaluation": "-3B4F91EFFA80B746", "src": 1, "selection": 312, "id": 117, "init": {"soma.v": -54.010238801194646, "axon.v": -54.01023880119462}, "gsynmin": [0.11972, 0.11131999999999999, 0.10339999999999999, 0.09616, 0.08968, 0.08388000000000001, 0.07876000000000001, 0.07420000000000002, 0.07012, 0.06648, 0.06324, 0.06027999999999999, 0.0576, 0.05512, 0.05288, 0.05084, 0.048960000000000004, 0.0472, 0.04556, 0.044079999999999994, 0.04264, 0.04132, 0.04008, 0.03892, 0.037840000000000006, 0.036800000000000006, 0.035840000000000004, 0.03492000000000001, 0.03404, 0.0332, 0.03244, 0.03168, 0.03096, 0.03028, 0.02964, 0.028999999999999998, 0.0284, 0.02784, 0.027280000000000002, 0.02676, 0.02624]},
		{"parameters": {"soma.L": 117.72770997792807, "soma(0.5).pas.e": -64.32875826249308, "soma(0.5).pas.g": 6.567993685056298e-06, "soma(0.5).TC_HH.gk_max": 0.017318779031063554, "soma(0.5).TC_HH.gna_max": 0.026306806284900626, "soma(0.5).TC_HH.vtraub": -32.50172183394153, "soma(0.5).TC_HH.vtraub2": -24.85310488105303, "soma(0.5).SK_E2.gSK_E2bar": 3.2893528028878595e-05, "soma(0.5).SK_E2.zTau": 441.4633521384998, "soma(0.5).TC_iT_Des98.shift": 17.310956429064625, "soma(0.5).TC_iT_Des98.actshift": -3.7549151306069803, "soma(0.5).TC_iT_Des98.pcabar": 3.1704270015661735e-06, "soma(0.5).TC_ih_Bud97.gh_max": 2.2320359371744212e-06, "soma(0.5).TC_ih_Bud97.e_h": -22.91318988957351, "soma(0.5).TC_Nap_Et2.gNap_Et2bar": 3.6698944477806735e-06, "soma(0.5).TC_cad.taur": 23.63386957781224, "soma(0.5).TC_cad.gamma": 0.0017456670331762734, "soma(0.5).TC_iA.gk_max": 0.00011682885570932892, "soma(0.5).TC_iL.pcabar": 6.570396772143417e-06, "soma.cao": 5.347293977160381, "soma.ena": 49.16821416723125, "axon.ena": 49.16821416723125, "soma.ek": -96.84583386695502, "axon.ek": -96.84583386695502, "axon.diam": 1.1808152335880129, "axon.L": 295.28142706238094, "axon(0.5).TC_HH.gk_max": 0.0011696455672838067, "axon(0.5).TC_HH.gna_max": 6.202194688146082e-06, "axon(0.5).TC_HH.vtraub": -7.61531286458051, "axon(0.5).TC_HH.vtraub2": -0.5734410962995664, "axon.Ra": 52.441232356426156, "soma.Ra": 52.441232356426156}, "fitness": [0.0, 0.0, 0.0, 0.0, 0.0, 0.0, 0.0, 0.0, 0.0, 0.0, 0.0, 1.0, 1.0, 1.0, 1.0, 1.0, 0.0, 1.0, 0.0, 0.0, 2.0, 1.0, 3.0, 270.4554496425378, 179.61426941264884, 169.30671610049077, 91.68064477336523, 81.57408956281064, 64.27851263651883, 59.84612457900053, 49.02178049148205, 43.04951501993516, 57.14851542765134, 48.26872116027591, 48.40112431697229, 81.11063375054047, 82.86103061860571, 61.30160610344861, 86.2868901321242, 66.45112730801279, 96.00593331414916, 70.52203816406204, 112.38571855841376, 125.61914664690003, 121.96953389164881, 145.5230111491883], "target": 0, "evaluation": "-3B4F91EFFA80B746", "src": 1, "selection": 322, "id": 118, "init": {"soma.v": -62.14598532959819, "axon.v": -62.14598532959813}, "gsynmin": [0.15355999999999997, 0.13888, 0.125, 0.11335999999999999, 0.10392, 0.09616, 0.08972, 0.08428000000000001, 0.07964, 0.07564000000000001, 0.07212, 0.069, 0.06620000000000001, 0.06368, 0.061399999999999996, 0.059359999999999996, 0.05744, 0.05568, 0.05408, 0.05256, 0.051160000000000004, 0.04984, 0.048600000000000004, 0.04744, 0.04632, 0.04528, 0.04432, 0.043399999999999994, 0.04248, 0.041639999999999996, 0.04084, 0.04008, 0.03932, 0.03864, 0.03796000000000001, 0.03728, 0.036680000000000004, 0.03608, 0.035480000000000005, 0.03492000000000001, 0.0344]},
		{"parameters": {"soma.L": 117.9901241089995, "soma(0.5).pas.e": -65.3296941230197, "soma(0.5).pas.g": 6.552984224434457e-06, "soma(0.5).TC_HH.gk_max": 0.020651725340267827, "soma(0.5).TC_HH.gna_max": 0.019947002707498326, "soma(0.5).TC_HH.vtraub": -33.36174338666966, "soma(0.5).TC_HH.vtraub2": -24.71436682170401, "soma(0.5).SK_E2.gSK_E2bar": 7.175266670661877e-07, "soma(0.5).SK_E2.zTau": 360.33197782440493, "soma(0.5).TC_iT_Des98.shift": 15.798789756180494, "soma(0.5).TC_iT_Des98.actshift": 8.74182073800069, "soma(0.5).TC_iT_Des98.pcabar": 3.319103717276267e-06, "soma(0.5).TC_ih_Bud97.gh_max": 3.839308543923285e-06, "soma(0.5).TC_ih_Bud97.e_h": -34.004132115984206, "soma(0.5).TC_Nap_Et2.gNap_Et2bar": 3.2195095276689305e-06, "soma(0.5).TC_cad.taur": 19.824300074177835, "soma(0.5).TC_cad.gamma": 0.0003081089724623124, "soma(0.5).TC_iA.gk_max": 3.907248669189375e-06, "soma(0.5).TC_iL.pcabar": 6.3039493151440415e-06, "soma.cao": 3.7301223286786236, "soma.ena": 55.779891310884715, "axon.ena": 55.779891310884715, "soma.ek": -84.20984465623214, "axon.ek": -84.20984465623214, "axon.diam": 1.8715323735312182, "axon.L": 357.71541161182813, "axon(0.5).TC_HH.gk_max": 4.8818290919404505e-05, "axon(0.5).TC_HH.gna_max": 2.77725827812395e-07, "axon(0.5).TC_HH.vtraub": -40.76133911126965, "axon(0.5).TC_HH.vtraub2": -2.982812131523411, "axon.Ra": 73.78422417355887, "soma.Ra": 73.78422417355887}, "fitness": [0.0, 0.0, 0.0, 0.0, 0.0, 0.0, 0.0, 0.0, 0.0, 0.0, 0.0, 0.0, 1.0, 1.0, 1.0, 0.0, 0.0, 0.0, 1.0, 1.0, 3.0, 2.0, 5.0, 322.6697298035642, 237.84584054177057, 228.6904567995544, 113.73633353229332, 96.32310503595563, 67.95544548840546, 55.36375191232509, 42.021360315672524, 37.13184252513998, 51.28207065617656, 40.18826088943533, 40.70707648938132, 57.90057857296491, 78.36947869501896, 53.70298985036558, 77.39687414708901, 92.62016086456612, 77.6340498548239, 82.13147623968943, 103.16632360134399, 88.83102722534528, 122.0294827309885, 114.94799908745998], "target": 0, "evaluation": "-3B4F91EFFA80B746", "src": 1, "selection": 327, "id": 119, "init": {"soma.v": -61.92793638550744, "axon.v": -61.927936385507316}, "gsynmin": [0.15676, 0.14500000000000002, 0.13256, 0.12124, 0.11159999999999999, 0.10344, 0.09659999999999999, 0.09076, 0.08571999999999999, 0.08136, 0.07748000000000001, 0.07408000000000001, 0.07104, 0.06828000000000001, 0.06576, 0.06352000000000001, 0.061399999999999996, 0.05948, 0.05772, 0.05608, 0.054520000000000006, 0.05308, 0.05176000000000001, 0.050480000000000004, 0.049280000000000004, 0.04816, 0.04708, 0.046079999999999996, 0.04512, 0.044199999999999996, 0.043359999999999996, 0.04252, 0.04172, 0.04096, 0.04024, 0.03952, 0.03884, 0.038200000000000005, 0.0376, 0.037000000000000005, 0.0364]},
		{"parameters": {"soma.L": 117.72770997792807, "soma(0.5).pas.e": -64.32875826249308, "soma(0.5).pas.g": 6.567993685056298e-06, "soma(0.5).TC_HH.gk_max": 0.017318779031063554, "soma(0.5).TC_HH.gna_max": 0.026306806284900626, "soma(0.5).TC_HH.vtraub": -32.50172183394153, "soma(0.5).TC_HH.vtraub2": -24.85310488105303, "soma(0.5).SK_E2.gSK_E2bar": 1.1184814623072584e-07, "soma(0.5).SK_E2.zTau": 441.4633521384998, "soma(0.5).TC_iT_Des98.shift": 17.310956429064625, "soma(0.5).TC_iT_Des98.actshift": -3.7549151306069803, "soma(0.5).TC_iT_Des98.pcabar": 3.1704270015661735e-06, "soma(0.5).TC_ih_Bud97.gh_max": 2.2320359371744212e-06, "soma(0.5).TC_ih_Bud97.e_h": -22.91318988957351, "soma(0.5).TC_Nap_Et2.gNap_Et2bar": 2.9862916189224595e-06, "soma(0.5).TC_cad.taur": 15.893862349231302, "soma(0.5).TC_cad.gamma": 0.0026534073190728944, "soma(0.5).TC_iA.gk_max": 3.238360679878723e-06, "soma(0.5).TC_iL.pcabar": 6.570396772143417e-06, "soma.cao": 1.4788475557746485, "soma.ena": 41.98842243848121, "axon.ena": 41.98842243848121, "soma.ek": -96.84583386695502, "axon.ek": -96.84583386695502, "axon.diam": 4.232108683961693, "axon.L": 295.28142706238094, "axon(0.5).TC_HH.gk_max": 8.284751762237215e-07, "axon(0.5).TC_HH.gna_max": 0.0012826223574284134, "axon(0.5).TC_HH.vtraub": -31.68509796945021, "axon(0.5).TC_HH.vtraub2": -3.1724509501858393, "axon.Ra": 72.8882084021092, "soma.Ra": 72.8882084021092}, "fitness": [0.0, 0.0, 0.0, 0.0, 0.0, 0.0, 0.0, 0.0, 0.0, 0.0, 0.0, 0.0, 1.0, 1.0, 1.0, 1.0, 0.0, 0.0, 1.0, 1.0, 3.0, 2.0, 5.0, 291.3915055650819, 197.26491032638705, 185.83060352440657, 103.02557162024117, 88.6749482761446, 68.04093121599173, 59.84868641513777, 46.76597260419157, 38.46779271005543, 48.807351937271676, 39.190094963824656, 27.783788245432824, 58.42876381074436, 57.06945773722423, 97.51271634358055, 73.74218784871105, 70.71959211582168, 77.56895161374041, 103.54670320969953, 100.04767677991238, 85.07068609660209, 123.85948163645229, 108.18115200144953], "target": 0, "evaluation": "-3B4F91EFFA80B746", "src": 1, "selection": 330, "id": 120, "init": {"soma.v": -61.5820288950115, "axon.v": -61.58202889501136}, "gsynmin": [0.17500000000000002, 0.16352, 0.15064, 0.13832000000000003, 0.12752, 0.11824, 0.11036, 0.10356, 0.09772, 0.09259999999999999, 0.08811999999999999, 0.08412, 0.08055999999999999, 0.07732, 0.07444, 0.07176, 0.06936, 0.06712000000000001, 0.06504, 0.06312000000000001, 0.06136, 0.05968, 0.058159999999999996, 0.05668, 0.05532, 0.054000000000000006, 0.05280000000000001, 0.051640000000000005, 0.05052, 0.04948, 0.04848, 0.047560000000000005, 0.04664, 0.04576, 0.04496, 0.04416, 0.043399999999999994, 0.04264, 0.04196, 0.04128, 0.04064]},
		{"parameters": {"soma.L": 91.96490420936726, "soma(0.5).pas.e": -65.10107195162405, "soma(0.5).pas.g": 8.223347107384416e-06, "soma(0.5).TC_HH.gk_max": 0.013597750282710722, "soma(0.5).TC_HH.gna_max": 0.014125720295334111, "soma(0.5).TC_HH.vtraub": -31.105294285395875, "soma(0.5).TC_HH.vtraub2": -28.162902327452453, "soma(0.5).SK_E2.gSK_E2bar": 6.650150407031258e-05, "soma(0.5).SK_E2.zTau": 428.22993093831934, "soma(0.5).TC_iT_Des98.shift": 14.887453620668872, "soma(0.5).TC_iT_Des98.actshift": 8.552543564116803, "soma(0.5).TC_iT_Des98.pcabar": 7.801466270485498e-06, "soma(0.5).TC_ih_Bud97.gh_max": 3.665630485001136e-06, "soma(0.5).TC_ih_Bud97.e_h": -19.414594193765193, "soma(0.5).TC_Nap_Et2.gNap_Et2bar": 3.6761990967175574e-06, "soma(0.5).TC_cad.taur": 11.077095881134756, "soma(0.5).TC_cad.gamma": 0.0012588264540386405, "soma(0.5).TC_iA.gk_max": 1.4039021016646616e-06, "soma(0.5).TC_iL.pcabar": 1.1480488430122709e-05, "soma.cao": 3.503725255468476, "soma.ena": 62.21442791371774, "axon.ena": 62.21442791371774, "soma.ek": -93.24672741074123, "axon.ek": -93.24672741074123, "axon.diam": 1.85028436257289, "axon.L": 344.1671262351768, "axon(0.5).TC_HH.gk_max": 0.003991738027225858, "axon(0.5).TC_HH.gna_max": 7.304201303971802e-06, "axon(0.5).TC_HH.vtraub": -27.203362827849368, "axon(0.5).TC_HH.vtraub2": -33.76399575663488, "axon.Ra": 42.28850663336145, "soma.Ra": 42.28850663336145}, "fitness": [0.0, 0.0, 0.0, 0.0, 0.0, 0.0, 0.0, 0.0, 0.0, 0.0, 0.0, 1.0, 0.0, 0.0, 1.0, 0.0, 1.0, 0.0, 1.0, 1.0, 3.0, 2.0, 4.0, 397.8715452324188, 308.08673304432057, 269.5495569491337, 115.06096272402877, 93.61914258389777, 59.36819792389366, 42.86466303885072, 28.728188386024442, 25.751395650253883, 40.20972176573302, 32.227421811018196, 36.06089503493022, 70.36817269459101, 80.5209905401128, 92.46590118876448, 81.79584802915825, 129.58886798190932, 80.9733410272364, 122.27365882293255, 111.70906407278697, 144.34052450249888, 115.9463804161493, 149.04275977180026], "target": 0, "evaluation": "-3B4F91EFFA80B746", "src": 1, "selection": 331, "id": 121, "init": {"soma.v": -61.28268453854449, "axon.v": -61.282684538544565}, "gsynmin": [0.11692, 0.10696, 0.09796, 0.0902, 0.08356000000000001, 0.07792000000000002, 0.07312000000000002, 0.06896000000000001, 0.06536, 0.06216, 0.059359999999999996, 0.05684, 0.054560000000000004, 0.052520000000000004, 0.050640000000000004, 0.048920000000000005, 0.04736, 0.04588, 0.04452, 0.04328, 0.04212, 0.041, 0.03996, 0.039, 0.03808, 0.037200000000000004, 0.03636, 0.03560000000000001, 0.03484, 0.034120000000000004, 0.03348, 0.0328, 0.0322, 0.0316, 0.03104, 0.03048, 0.02996, 0.02944, 0.02896, 0.028480000000000002, 0.028040000000000002]},
		{"parameters": {"soma.L": 120.5534160567432, "soma(0.5).pas.e": -62.3288294746615, "soma(0.5).pas.g": 6.643889443596599e-06, "soma(0.5).TC_HH.gk_max": 0.03328288111947925, "soma(0.5).TC_HH.gna_max": 0.05705222437608304, "soma(0.5).TC_HH.vtraub": -30.36933934855052, "soma(0.5).TC_HH.vtraub2": -26.08462577762466, "soma(0.5).SK_E2.gSK_E2bar": 2.2795189177097254e-05, "soma(0.5).SK_E2.zTau": 88.53626064132274, "soma(0.5).TC_iT_Des98.shift": -20.984145058753416, "soma(0.5).TC_iT_Des98.actshift": 0.11060141505477983, "soma(0.5).TC_iT_Des98.pcabar": 3.1937408346995714e-06, "soma(0.5).TC_ih_Bud97.gh_max": 3.865330813304481e-05, "soma(0.5).TC_ih_Bud97.e_h": -32.8803912728139, "soma(0.5).TC_Nap_Et2.gNap_Et2bar": 2.0499306018386397e-06, "soma(0.5).TC_cad.taur": 17.54631871685274, "soma(0.5).TC_cad.gamma": 0.000905119318979315, "soma(0.5).TC_iA.gk_max": 5.663830812531751e-06, "soma(0.5).TC_iL.pcabar": 1.8784048640226516e-05, "soma.cao": 2.9911377737261855, "soma.ena": 53.65452167557045, "axon.ena": 53.65452167557045, "soma.ek": -78.5910074660953, "axon.ek": -78.5910074660953, "axon.diam": 2.609207001070977, "axon.L": 444.78438517353834, "axon(0.5).TC_HH.gk_max": 1.9707045893669207e-07, "axon(0.5).TC_HH.gna_max": 0.0006342079598727983, "axon(0.5).TC_HH.vtraub": -14.525594452916891, "axon(0.5).TC_HH.vtraub2": -15.866685183779854, "axon.Ra": 50.48870901398889, "soma.Ra": 50.48870901398889}, "fitness": [0.0, 0.0, 0.0, 0.0, 0.0, 0.0, 0.0, 0.0, 0.0, 0.0, 0.0, 1.0, 0.0, 1.0, 1.0, 1.0, 1.0, 2.0, 1.0, 1.0, 0.0, 1.0, 1.0, 783.1937552236793, 599.8364304230726, 529.235872690877, 242.7700593245877, 192.22753522246947, 136.8064283509738, 82.69407540969257, 43.43336085793266, 18.984737080335574, 5.428745716009563, 4.186473986781484, 18.307451631873192, 49.90643806414606, 74.48726969882827, 73.66868424459979, 74.39937571772093, 94.08597296388105, 123.97408322192564, 118.8013100187789, 121.21335064253256, 128.1932014442141, 179.44095194215743, 198.5249275263525], "target": 0, "evaluation": "-3B4F91EFFA80B746", "src": 1, "selection": 334, "id": 122, "init": {"soma.v": -52.68294389425907, "axon.v": -52.68294389425901}, "gsynmin": [0.09176, 0.08575999999999999, 0.0802, 0.07512000000000002, 0.07052, 0.06636, 0.06264, 0.05928, 0.0562, 0.05344, 0.050960000000000005, 0.04864, 0.04656, 0.04464, 0.042879999999999995, 0.04124, 0.039720000000000005, 0.03832000000000001, 0.037000000000000005, 0.03576000000000001, 0.034640000000000004, 0.033560000000000006, 0.03256, 0.0316, 0.03072, 0.02988, 0.02908, 0.02832, 0.0276, 0.02692, 0.02628, 0.025640000000000003, 0.025079999999999998, 0.02452, 0.023960000000000002, 0.02344, 0.02296, 0.02248, 0.022039999999999997, 0.0216, 0.0212]},
		{"parameters": {"soma.L": 117.06983683538256, "soma(0.5).pas.e": -63.52383067902405, "soma(0.5).pas.g": 6.631503798037888e-06, "soma(0.5).TC_HH.gk_max": 0.023026800055675638, "soma(0.5).TC_HH.gna_max": 0.024888987499037053, "soma(0.5).TC_HH.vtraub": -29.121213096055207, "soma(0.5).TC_HH.vtraub2": -23.560099512956697, "soma(0.5).SK_E2.gSK_E2bar": 3.735485206853194e-05, "soma(0.5).SK_E2.zTau": 431.2874698855407, "soma(0.5).TC_iT_Des98.shift": 7.072204271108479, "soma(0.5).TC_iT_Des98.actshift": -8.294732865150372, "soma(0.5).TC_iT_Des98.pcabar": 3.3137917281970974e-06, "soma(0.5).TC_ih_Bud97.gh_max": 1.0678331784437808e-05, "soma(0.5).TC_ih_Bud97.e_h": -33.430462458773356, "soma(0.5).TC_Nap_Et2.gNap_Et2bar": 2.123768646211892e-06, "soma(0.5).TC_cad.taur": 22.029352740791353, "soma(0.5).TC_cad.gamma": 0.001339955571361664, "soma(0.5).TC_iA.gk_max": 3.813036177900883e-06, "soma(0.5).TC_iL.pcabar": 1.1897780693035114e-05, "soma.cao": 3.424273904496475, "soma.ena": 54.891946762234895, "axon.ena": 54.891946762234895, "soma.ek": -85.93943285973455, "axon.ek": -85.93943285973455, "axon.diam": 4.611329937233365, "axon.L": 601.8758650324849, "axon(0.5).TC_HH.gk_max": 7.941792180161638e-07, "axon(0.5).TC_HH.gna_max": 0.00024457336928608917, "axon(0.5).TC_HH.vtraub": 9.303827683472804, "axon(0.5).TC_HH.vtraub2": -61.93215987717922, "axon.Ra": 63.85045390918757, "soma.Ra": 63.85045390918757}, "fitness": [0.0, 0.0, 0.0, 0.0, 0.0, 0.0, 0.0, 0.0, 0.0, 0.0, 0.0, 0.0, 1.0, 1.0, 1.0, 0.0, 1.0, 1.0, 1.0, 2.0, 3.0, 3.0, 5.0, 468.1769232444022, 329.4539250414053, 292.5120851326564, 123.27888918436273, 96.09686534924046, 63.80800956346353, 42.94804222908397, 23.91629635479672, 13.140410119263695, 18.764888888870836, 16.60834283686867, 13.35393295221609, 59.578467878710015, 100.38234724450572, 97.563314621933, 84.93706610913856, 65.90317231709302, 90.03633491136941, 96.4141433245891, 93.48097993040598, 115.93133552644036, 103.91706762878161, 128.5704407057289], "target": 0, "evaluation": "-3B4F91EFFA80B746", "src": 1, "selection": 346, "id": 123, "init": {"soma.v": -58.48776867838611, "axon.v": -58.48776896604811}, "gsynmin": [0.18024, 0.16364, 0.149, 0.13648000000000002, 0.12588, 0.11692, 0.10919999999999999, 0.10256, 0.0968, 0.09172, 0.0872, 0.08316000000000001, 0.07956, 0.07628000000000001, 0.07332000000000001, 0.0706, 0.06808, 0.0658, 0.06368, 0.06168, 0.05984, 0.05812, 0.05648, 0.055, 0.05356, 0.0522, 0.05092000000000001, 0.04972000000000001, 0.048600000000000004, 0.04748, 0.04648, 0.04548, 0.04452, 0.04364, 0.0428, 0.04196, 0.04116, 0.0404, 0.03968, 0.039, 0.03832000000000001]},
		{"parameters": {"soma.L": 117.25791637549052, "soma(0.5).pas.e": -64.32875826249308, "soma(0.5).pas.g": 6.567993685056298e-06, "soma(0.5).TC_HH.gk_max": 0.017318779031063554, "soma(0.5).TC_HH.gna_max": 0.022531627022791066, "soma(0.5).TC_HH.vtraub": -31.48366920789921, "soma(0.5).TC_HH.vtraub2": -29.155492752570883, "soma(0.5).SK_E2.gSK_E2bar": 3.2893528028878595e-05, "soma(0.5).SK_E2.zTau": 358.37318389962445, "soma(0.5).TC_iT_Des98.shift": 15.874725307220587, "soma(0.5).TC_iT_Des98.actshift": -8.205387965001616, "soma(0.5).TC_iT_Des98.pcabar": 4.577107864666455e-06, "soma(0.5).TC_ih_Bud97.gh_max": 1.7316982904324787e-05, "soma(0.5).TC_ih_Bud97.e_h": -44.50190425865609, "soma(0.5).TC_Nap_Et2.gNap_Et2bar": 3.6698944477806735e-06, "soma(0.5).TC_cad.taur": 23.63386957781224, "soma(0.5).TC_cad.gamma": 8.098023109500836e-05, "soma(0.5).TC_iA.gk_max": 1.403840162404753e-05, "soma(0.5).TC_iL.pcabar": 3.482431147849404e-06, "soma.cao": 3.994282203949491, "soma.ena": 44.0984551237117, "axon.ena": 44.0984551237117, "soma.ek": -88.96845995330814, "axon.ek": -88.96845995330814, "axon.diam": 1.1808152335880129, "axon.L": 295.28142706238094, "axon(0.5).TC_HH.gk_max": 0.0011696455672838067, "axon(0.5).TC_HH.gna_max": 9.625526908430164e-05, "axon(0.5).TC_HH.vtraub": -7.61531286458051, "axon(0.5).TC_HH.vtraub2": -18.885253407012872, "axon.Ra": 36.57658953370278, "soma.Ra": 36.57658953370278}, "fitness": [0.0, 0.0, 0.0, 0.0, 0.0, 0.0, 0.0, 0.0, 0.0, 0.0, 0.0, 0.0, 2.0, 2.0, 3.0, 3.0, 2.0, 3.0, 3.0, 2.0, 1.0, 2.0, 0.0, 488.3808938089118, 346.5743932315998, 300.0474323274149, 117.27427348219766, 89.80453220283722, 54.541825974320666, 35.57634468871709, 18.86175983802404, 10.83845073810399, 17.509347856541893, 15.994718709133616, 16.121151104849815, 48.31376064257546, 55.65768714301986, 62.617012531617355, 79.8796630044053, 71.18479475689671, 91.66326757157786, 110.39908262086492, 94.25311567030535, 112.40951185328514, 114.95324612882, 170.74081721538272], "target": 0, "evaluation": "-3B4F91EFFA80B746", "src": 1, "selection": 357, "id": 124, "init": {"soma.v": -58.8010967824865, "axon.v": -58.801096782486475}, "gsynmin": [0.17068, 0.1618, 0.15032, 0.13804000000000002, 0.1266, 0.11659999999999998, 0.10808, 0.1008, 0.09451999999999999, 0.08907999999999999, 0.08432, 0.08012, 0.07640000000000001, 0.07304000000000001, 0.07004, 0.06732, 0.06484, 0.06255999999999999, 0.060439999999999994, 0.05852, 0.05672, 0.05504, 0.05348, 0.052000000000000005, 0.050640000000000004, 0.04936, 0.04812, 0.04696, 0.04588, 0.04484, 0.043879999999999995, 0.04296, 0.042039999999999994, 0.0412, 0.0404, 0.03964, 0.03888, 0.038160000000000006, 0.03748, 0.036840000000000005, 0.0362]},
		{"parameters": {"soma.L": 117.72770997792807, "soma(0.5).pas.e": -64.32875826249308, "soma(0.5).pas.g": 6.485900238197566e-06, "soma(0.5).TC_HH.gk_max": 0.017318779031063554, "soma(0.5).TC_HH.gna_max": 0.026306806284900626, "soma(0.5).TC_HH.vtraub": -32.50172183394153, "soma(0.5).TC_HH.vtraub2": -24.85310488105303, "soma(0.5).SK_E2.gSK_E2bar": 4.279441233233481e-06, "soma(0.5).SK_E2.zTau": 419.60433242453564, "soma(0.5).TC_iT_Des98.shift": -21.653047042033503, "soma(0.5).TC_iT_Des98.actshift": -9.660598992280333, "soma(0.5).TC_iT_Des98.pcabar": 3.1704270015661735e-06, "soma(0.5).TC_ih_Bud97.gh_max": 2.2320359371744212e-06, "soma(0.5).TC_ih_Bud97.e_h": -28.734086529864474, "soma(0.5).TC_Nap_Et2.gNap_Et2bar": 3.6698944477806735e-06, "soma(0.5).TC_cad.taur": 21.061594583714047, "soma(0.5).TC_cad.gamma": 0.09802181549441512, "soma(0.5).TC_iA.gk_max": 4.790161862472355e-05, "soma(0.5).TC_iL.pcabar": 6.570396772143417e-06, "soma.cao": 3.885819574102867, "soma.ena": 52.323117216001926, "axon.ena": 52.323117216001926, "soma.ek": -98.21102776822316, "axon.ek": -98.21102776822316, "axon.diam": 1.354192849028793, "axon.L": 552.1555971366195, "axon(0.5).TC_HH.gk_max": 4.055859649148758e-05, "axon(0.5).TC_HH.gna_max": 0.008018189421602064, "axon(0.5).TC_HH.vtraub": -22.636915438653034, "axon(0.5).TC_HH.vtraub2": -15.88186536428633, "axon.Ra": 33.28890478626434, "soma.Ra": 33.28890478626434}, "fitness": [0.0, 0.0, 0.0, 0.0, 0.0, 0.0, 0.0, 0.0, 0.0, 0.0, 0.0, 1.0, 0.0, 0.0, 0.0, 0.0, 1.0, 1.0, 1.0, 2.0, 3.0, 3.0, 5.0, 325.98833506960455, 215.8721880475378, 172.09550703526986, 90.92051268712791, 80.64070807193336, 57.01956030648042, 50.772313283712855, 41.23920841147108, 33.12933962289757, 41.627377867349054, 23.875639019089093, 39.9076587864237, 67.7876432885901, 69.60169551915965, 74.02566307223569, 95.54277371278226, 80.04294758159887, 84.90924724711758, 112.05380346508032, 90.83976849204687, 133.58583582759778, 114.57416445199092, 149.2319918425207], "target": 0, "evaluation": "-3B4F91EFFA80B746", "src": 1, "selection": 378, "id": 125, "init": {"soma.v": -61.74055342451109, "axon.v": -61.740553424510985}, "gsynmin": [0.14328000000000002, 0.1306, 0.11855999999999998, 0.10824, 0.09964, 0.09247999999999999, 0.08644, 0.08132, 0.07692, 0.07308, 0.06968, 0.06668, 0.064, 0.061560000000000004, 0.059359999999999996, 0.05732, 0.05548, 0.05376, 0.0522, 0.05072, 0.04932, 0.04804, 0.04684, 0.045720000000000004, 0.04464, 0.0436, 0.04264, 0.04176, 0.04088, 0.04004, 0.03928, 0.038520000000000006, 0.0378, 0.03708, 0.03644, 0.035800000000000005, 0.0352, 0.034600000000000006, 0.03404, 0.03348, 0.03296]},
		{"parameters": {"soma.L": 117.72770997792807, "soma(0.5).pas.e": -62.52949750280375, "soma(0.5).pas.g": 6.567993685056298e-06, "soma(0.5).TC_HH.gk_max": 0.017318779031063554, "soma(0.5).TC_HH.gna_max": 0.026306806284900626, "soma(0.5).TC_HH.vtraub": -32.50172183394153, "soma(0.5).TC_HH.vtraub2": -24.85310488105303, "soma(0.5).SK_E2.gSK_E2bar": 3.2893528028878595e-05, "soma(0.5).SK_E2.zTau": 156.00413954679468, "soma(0.5).TC_iT_Des98.shift": 17.310956429064625, "soma(0.5).TC_iT_Des98.actshift": 2.3796714772873138, "soma(0.5).TC_iT_Des98.pcabar": 3.1704270015661735e-06, "soma(0.5).TC_ih_Bud97.gh_max": 2.2320359371744212e-06, "soma(0.5).TC_ih_Bud97.e_h": -32.065117971602895, "soma(0.5).TC_Nap_Et2.gNap_Et2bar": 3.6698944477806735e-06, "soma(0.5).TC_cad.taur": 17.50481919139134, "soma(0.5).TC_cad.gamma": 0.0001420340049454186, "soma(0.5).TC_iA.gk_max": 0.00011682885570932892, "soma(0.5).TC_iL.pcabar": 6.570396772143417e-06, "soma.cao": 4.903305308009112, "soma.ena": 58.61315799216312, "axon.ena": 58.61315799216312, "soma.ek": -97.33185596448475, "axon.ek": -97.33185596448475, "axon.diam": 1.8954684659960188, "axon.L": 294.0794036645674, "axon(0.5).TC_HH.gk_max": 0.00016805269331410672, "axon(0.5).TC_HH.gna_max": 1.637966205984118e-05, "axon(0.5).TC_HH.vtraub": -33.78007430201329, "axon(0.5).TC_HH.vtraub2": 17.189729386759126, "axon.Ra": 66.74972164424403, "soma.Ra": 66.74972164424403}, "fitness": [1.0, 0.0, 0.0, 0.0, 0.0, 0.0, 0.0, 0.0, 0.0, 0.0, 1.0, 2.0, 0.0, 0.0, 1.0, 1.0, 0.0, 1.0, 0.0, 0.0, 1.0, 0.0, 2.0, 367.0759318499682, 345.67064360674846, 246.5027529394773, 130.03053044846706, 128.16154506185669, 61.637921626985396, 53.620526957853386, 44.66978593831294, 51.44460923674532, 27.322105899128637, 48.866052756877664, 44.26563590032972, 50.09450456726135, 87.77875528551974, 86.0364666869754, 150.1593289641844, 97.63821541356866, 101.77376999320187, 139.89477561957, 118.08268002714942, 140.8563045154324, 196.41312303984475, 239.17962812398582], "target": 0, "evaluation": "-3B4F91EFFA80B746", "src": 1, "selection": 382, "id": 126, "init": {"soma.v": -60.35288020935273, "axon.v": -60.35288020935265}, "gsynmin": [0.13664, 0.12079999999999999, 0.10764, 0.09728, 0.089, 0.08232, 0.07680000000000001, 0.07216, 0.06816, 0.06468, 0.06164, 0.05892, 0.05652, 0.05432000000000001, 0.052320000000000005, 0.05052, 0.04884, 0.04732, 0.04588, 0.044559999999999995, 0.04332, 0.042159999999999996, 0.04104, 0.04004, 0.03908, 0.038160000000000006, 0.03728, 0.03644, 0.03568, 0.03492000000000001, 0.0342, 0.03352, 0.03288, 0.03224, 0.03164, 0.031080000000000003, 0.03052, 0.03, 0.02948, 0.028999999999999998, 0.02852]},
		{"parameters": {"soma.L": 69.90137483674744, "soma(0.5).pas.e": -60.988372241101104, "soma(0.5).pas.g": 6.648060983396656e-06, "soma(0.5).TC_HH.gk_max": 0.014527425844288386, "soma(0.5).TC_HH.gna_max": 0.025291500488990776, "soma(0.5).TC_HH.vtraub": -31.59730343084571, "soma(0.5).TC_HH.vtraub2": -24.465706676111136, "soma(0.5).SK_E2.gSK_E2bar": 4.945631728919573e-05, "soma(0.5).SK_E2.zTau": 279.7059237334348, "soma(0.5).TC_iT_Des98.shift": 5.270562490960945, "soma(0.5).TC_iT_Des98.actshift": -6.4443939217128765, "soma(0.5).TC_iT_Des98.pcabar": 1.7708163549458045e-05, "soma(0.5).TC_ih_Bud97.gh_max": 2.247063653987786e-05, "soma(0.5).TC_ih_Bud97.e_h": -23.461210281217852, "soma(0.5).TC_Nap_Et2.gNap_Et2bar": 1.945971126292907e-06, "soma(0.5).TC_cad.taur": 12.810625493611864, "soma(0.5).TC_cad.gamma": 2.9311222060673012e-05, "soma(0.5).TC_iA.gk_max": 6.340224064570091e-07, "soma(0.5).TC_iL.pcabar": 1.529104137685429e-07, "soma.cao": 2.13536004783486, "soma.ena": 64.54731312179905, "axon.ena": 64.54731312179905, "soma.ek": -106.74294362549219, "axon.ek": -106.74294362549219, "axon.diam": 3.474375056038946, "axon.L": 414.45842861568184, "axon(0.5).TC_HH.gk_max": 0.009860502753572666, "axon(0.5).TC_HH.gna_max": 0.00028742503969879867, "axon(0.5).TC_HH.vtraub": -45.87784136881146, "axon(0.5).TC_HH.vtraub2": -21.719644345809314, "axon.Ra": 32.29681669456431, "soma.Ra": 32.29681669456431}, "fitness": [0.0, 0.0, 0.0, 0.0, 0.0, 0.0, 0.0, 0.0, 0.0, 0.0, 0.0, 0.0, 0.0, 0.0, 0.0, 0.0, 1.0, 1.0, 1.0, 2.0, 4.0, 3.0, 6.0, 524.882759573249, 380.92025561950584, 319.08726388928886, 107.75157889161837, 78.13358014690355, 52.45739972255545, 29.830889797516466, 19.79474211413182, 13.147752031287473, 7.878909070431852, 11.543242865487466, 32.5511225092744, 65.14156305681391, 60.361247173357256, 83.24510580573508, 94.30723563919986, 105.48176433088496, 127.52512171218305, 173.0275933886989, 164.60165966468603, 153.63229726283163, 203.35424828473424, 212.60530587130066], "target": 0, "evaluation": "-3B4F91EFFA80B746", "src": 1, "selection": 384, "id": 127, "init": {"soma.v": -52.805179927738685, "axon.v": -52.80517962236049}, "gsynmin": [0.10012, 0.09584000000000001, 0.09076, 0.0852, 0.07956, 0.07416, 0.06924000000000001, 0.0648, 0.06084, 0.05732, 0.054200000000000005, 0.0514, 0.04888, 0.0466, 0.044559999999999995, 0.042679999999999996, 0.04096, 0.039400000000000004, 0.03796000000000001, 0.03660000000000001, 0.03536, 0.0342, 0.033120000000000004, 0.03212, 0.03116, 0.03028, 0.02944, 0.02864, 0.02792, 0.027200000000000002, 0.02656, 0.025920000000000002, 0.025320000000000002, 0.02472, 0.02416, 0.02364, 0.02316, 0.02268, 0.022199999999999998, 0.02176, 0.02136]},
		{"parameters": {"soma.L": 119.63265514698682, "soma(0.5).pas.e": -63.16119649102243, "soma(0.5).pas.g": 6.5678174458121205e-06, "soma(0.5).TC_HH.gk_max": 0.02061368525164983, "soma(0.5).TC_HH.gna_max": 0.02026379348259033, "soma(0.5).TC_HH.vtraub": -32.95629773311654, "soma(0.5).TC_HH.vtraub2": -24.64514045923474, "soma(0.5).SK_E2.gSK_E2bar": 3.4556923489403796e-05, "soma(0.5).SK_E2.zTau": 126.86140626392887, "soma(0.5).TC_iT_Des98.shift": 16.963202140118568, "soma(0.5).TC_iT_Des98.actshift": -8.071015405938557, "soma(0.5).TC_iT_Des98.pcabar": 3.3552650627609375e-06, "soma(0.5).TC_ih_Bud97.gh_max": 2.5642424175624557e-06, "soma(0.5).TC_ih_Bud97.e_h": -5.413357219418678, "soma(0.5).TC_Nap_Et2.gNap_Et2bar": 3.381811145122822e-06, "soma(0.5).TC_cad.taur": 14.514013131572927, "soma(0.5).TC_cad.gamma": 0.00078125976558472, "soma(0.5).TC_iA.gk_max": 6.365201111186456e-06, "soma(0.5).TC_iL.pcabar": 6.663261379515406e-06, "soma.cao": 3.493274006706781, "soma.ena": 56.75535303271198, "axon.ena": 56.75535303271198, "soma.ek": -83.07857077053852, "axon.ek": -83.07857077053852, "axon.diam": 4.57814109190998, "axon.L": 359.2916563666012, "axon(0.5).TC_HH.gk_max": 0.0002491097196747103, "axon(0.5).TC_HH.gna_max": 0.00518211120822911, "axon(0.5).TC_HH.vtraub": -35.25265030441218, "axon(0.5).TC_HH.vtraub2": -16.406635673702148, "axon.Ra": 31.066426675038933, "soma.Ra": 31.066426675038933}, "fitness": [0.0, 0.0, 0.0, 0.0, 0.0, 0.0, 0.0, 0.0, 0.0, 0.0, 0.0, 1.0, 0.0, 0.0, 0.0, 0.0, 1.0, 0.0, 1.0, 1.0, 3.0, 2.0, 4.0, 483.0118734153167, 351.0312609747078, 282.1036724988915, 135.58883452443675, 120.69372711240683, 75.82929872076575, 60.840185570813055, 48.521118865967225, 38.57970410132948, 26.854100013296527, 46.97123509916206, 45.408177365505814, 56.936529198539496, 80.37633161127901, 73.77018875956269, 68.53679993461212, 71.09024505178186, 117.45305629291892, 97.38490102676992, 131.2434142540779, 120.21615036198223, 151.19938611421443, 195.02816215125534], "target": 0, "evaluation": "-3B4F91EFFA80B746", "src": 1, "selection": 407, "id": 128, "init": {"soma.v": -58.73887186975051, "axon.v": -58.738871869720974}, "gsynmin": [0.15476, 0.14048000000000002, 0.12684, 0.11516, 0.10548, 0.09744000000000001, 0.09068, 0.08492, 0.08, 0.07568000000000001, 0.07188000000000001, 0.06852, 0.06552000000000001, 0.0628, 0.06036, 0.05812, 0.05604, 0.05416000000000001, 0.0524, 0.050800000000000005, 0.049280000000000004, 0.04788, 0.04656, 0.04532, 0.04412, 0.043039999999999995, 0.041999999999999996, 0.041, 0.04008, 0.03916, 0.03832000000000001, 0.037520000000000005, 0.03676000000000001, 0.03604, 0.035320000000000004, 0.034640000000000004, 0.034, 0.03336, 0.032760000000000004, 0.0322, 0.03164]},
		{"parameters": {"soma.L": 104.04484462163786, "soma(0.5).pas.e": -65.48368000101624, "soma(0.5).pas.g": 6.595032704619666e-06, "soma(0.5).TC_HH.gk_max": 0.021050914133349377, "soma(0.5).TC_HH.gna_max": 0.02688062653132057, "soma(0.5).TC_HH.vtraub": -33.404395747885495, "soma(0.5).TC_HH.vtraub2": -25.193498945720915, "soma(0.5).SK_E2.gSK_E2bar": 1.95674176632909e-05, "soma(0.5).SK_E2.zTau": 391.5337845620218, "soma(0.5).TC_iT_Des98.shift": 3.4584693388796897, "soma(0.5).TC_iT_Des98.actshift": 20.055514158033162, "soma(0.5).TC_iT_Des98.pcabar": 3.4402909748599134e-07, "soma(0.5).TC_ih_Bud97.gh_max": 4.790640950467565e-05, "soma(0.5).TC_ih_Bud97.e_h": -34.16255823109537, "soma(0.5).TC_Nap_Et2.gNap_Et2bar": 2.3436263558896767e-06, "soma(0.5).TC_cad.taur": 12.963674492681434, "soma(0.5).TC_cad.gamma": 1.1822142304455488e-05, "soma(0.5).TC_iA.gk_max": 3.949535646045286e-06, "soma(0.5).TC_iL.pcabar": 8.19040209980136e-06, "soma.cao": 2.1344243841427395, "soma.ena": 58.39046622786935, "axon.ena": 58.39046622786935, "soma.ek": -88.34566512490696, "axon.ek": -88.34566512490696, "axon.diam": 1.860031129300844, "axon.L": 316.3005494032383, "axon(0.5).TC_HH.gk_max": 3.5254066211760032e-06, "axon(0.5).TC_HH.gna_max": 0.00020859070340843199, "axon(0.5).TC_HH.vtraub": -59.70944435699259, "axon(0.5).TC_HH.vtraub2": -21.34679233731317, "axon.Ra": 103.35267615244635, "soma.Ra": 103.35267615244635}, "fitness": [0.0, 0.0, 0.0, 0.0, 0.0, 0.0, 0.0, 0.0, 0.0, 0.0, 0.0, 1.0, 0.0, 0.0, 0.0, 0.0, 1.0, 0.0, 1.0, 2.0, 3.0, 3.0, 5.0, 767.9725987184592, 587.0225750853792, 518.7711559730202, 240.44041597650894, 185.45611034203716, 126.66071568908323, 73.48396354130801, 33.14612549380692, 10.465689006872212, 2.208850340785544, 0.9391105523567271, 13.01051046398293, 48.21461453190822, 47.056591600057274, 100.96552152653067, 69.74643287430688, 74.59197324420698, 147.02841612362812, 110.17767143721838, 139.11947385493107, 136.86722348940862, 144.04012620005008, 167.51409859803982], "target": 0, "evaluation": "-3B4F91EFFA80B746", "src": 1, "selection": 431, "id": 129, "init": {"soma.v": -54.209759216576096, "axon.v": -54.20821724210436}, "gsynmin": [0.10356, 0.09496, 0.0864, 0.07900000000000001, 0.07288, 0.0678, 0.06352000000000001, 0.05984, 0.0566, 0.05376, 0.0512, 0.04888, 0.0468, 0.044879999999999996, 0.04312, 0.04152, 0.04, 0.03864, 0.037320000000000006, 0.036120000000000006, 0.035, 0.033960000000000004, 0.03296, 0.032, 0.031120000000000002, 0.03032, 0.02952, 0.02876, 0.028040000000000002, 0.0274, 0.02672, 0.02612, 0.02556, 0.025, 0.02444, 0.023960000000000002, 0.02344, 0.023, 0.02252, 0.02208, 0.02168]},
		{"parameters": {"soma.L": 126.79807384131644, "soma(0.5).pas.e": -65.02124299806012, "soma(0.5).pas.g": 6.3708139453623126e-06, "soma(0.5).TC_HH.gk_max": 0.013547948153091372, "soma(0.5).TC_HH.gna_max": 0.03252526836805542, "soma(0.5).TC_HH.vtraub": -33.21179193825441, "soma(0.5).TC_HH.vtraub2": -28.228746437800112, "soma(0.5).SK_E2.gSK_E2bar": 0.0005890665713736843, "soma(0.5).SK_E2.zTau": 353.83395397999755, "soma(0.5).TC_iT_Des98.shift": 11.441754473421682, "soma(0.5).TC_iT_Des98.actshift": -17.499844572015352, "soma(0.5).TC_iT_Des98.pcabar": 4.0878017334358284e-05, "soma(0.5).TC_ih_Bud97.gh_max": 3.021050816925869e-05, "soma(0.5).TC_ih_Bud97.e_h": -40.91722636983358, "soma(0.5).TC_Nap_Et2.gNap_Et2bar": 3.836265372473454e-06, "soma(0.5).TC_cad.taur": 14.489872916245874, "soma(0.5).TC_cad.gamma": 0.001372414040654105, "soma(0.5).TC_iA.gk_max": 2.152938722773745e-05, "soma(0.5).TC_iL.pcabar": 6.46774298387908e-06, "soma.cao": 4.850681179830582, "soma.ena": 56.67841836734227, "axon.ena": 56.67841836734227, "soma.ek": -93.94058432962711, "axon.ek": -93.94058432962711, "axon.diam": 4.126435353486018, "axon.L": 299.040652779688, "axon(0.5).TC_HH.gk_max": 4.982543088734152e-05, "axon(0.5).TC_HH.gna_max": 3.195364164181932e-07, "axon(0.5).TC_HH.vtraub": -34.37512148895363, "axon(0.5).TC_HH.vtraub2": -12.743280823515407, "axon.Ra": 105.62875292413354, "soma.Ra": 105.62875292413354}, "fitness": [0.0, 0.0, 0.0, 0.0, 0.0, 0.0, 0.0, 0.0, 0.0, 0.0, 0.0, 1.0, 1.0, 2.0, 2.0, 2.0, 2.0, 2.0, 2.0, 2.0, 1.0, 2.0, 1.0, 664.8212102893056, 494.9324562543161, 424.1509996514365, 178.06325025607845, 135.13250762665, 87.13969257897655, 47.848249435552475, 20.234054408225717, 5.535184741752333, 3.7549345226866833, 5.110502023325596, 23.187312486401222, 45.27320585202104, 92.95256693443338, 58.20786795927034, 71.02181307385064, 94.42170309466974, 80.12803600648732, 101.49250318632657, 127.63290862334041, 129.7513143468066, 202.3090640388209, 161.2366468394147], "target": 0, "evaluation": "-3B4F91EFFA80B746", "src": 1, "selection": 435, "id": 130, "init": {"soma.v": -56.20389334352438, "axon.v": -56.203893343524335}, "gsynmin": [0.14916, 0.13804000000000002, 0.12624000000000002, 0.11535999999999999, 0.10592, 0.09792000000000001, 0.09108, 0.0852, 0.08012, 0.07568000000000001, 0.07176, 0.06824000000000001, 0.06512000000000001, 0.06232, 0.05976, 0.05744, 0.05532, 0.053320000000000006, 0.05152, 0.04984, 0.048279999999999997, 0.04684, 0.04544, 0.04416, 0.04296, 0.041839999999999995, 0.040760000000000005, 0.039760000000000004, 0.0388, 0.037880000000000004, 0.037000000000000005, 0.0362, 0.0354, 0.034640000000000004, 0.033920000000000006, 0.03324, 0.032600000000000004, 0.03196, 0.03136, 0.030760000000000003, 0.030199999999999998]},
		{"parameters": {"soma.L": 108.78665300486747, "soma(0.5).pas.e": -60.73469287453469, "soma(0.5).pas.g": 6.826713043109748e-06, "soma(0.5).TC_HH.gk_max": 0.02262882711128199, "soma(0.5).TC_HH.gna_max": 0.018110505002708777, "soma(0.5).TC_HH.vtraub": -36.7457514608323, "soma(0.5).TC_HH.vtraub2": -28.159294472179575, "soma(0.5).SK_E2.gSK_E2bar": 7.147234387189967e-05, "soma(0.5).SK_E2.zTau": 452.81781990913845, "soma(0.5).TC_iT_Des98.shift": 12.685057338599103, "soma(0.5).TC_iT_Des98.actshift": -3.628853288610692, "soma(0.5).TC_iT_Des98.pcabar": 9.580778108516694e-06, "soma(0.5).TC_ih_Bud97.gh_max": 1.1492501699955946e-06, "soma(0.5).TC_ih_Bud97.e_h": -7.5377050697159405, "soma(0.5).TC_Nap_Et2.gNap_Et2bar": 3.196140833690432e-06, "soma(0.5).TC_cad.taur": 9.736745230431906, "soma(0.5).TC_cad.gamma": 9.352654474670773e-05, "soma(0.5).TC_iA.gk_max": 8.48767942682694e-06, "soma(0.5).TC_iL.pcabar": 1.0687356878091297e-06, "soma.cao": 4.852635023800309, "soma.ena": 62.3352017825961, "axon.ena": 62.3352017825961, "soma.ek": -106.02063063635603, "axon.ek": -106.02063063635603, "axon.diam": 2.97072413145456, "axon.L": 262.4988897660032, "axon(0.5).TC_HH.gk_max": 8.220015508166345e-06, "axon(0.5).TC_HH.gna_max": 3.11723037484398e-05, "axon(0.5).TC_HH.vtraub": -3.8962668457501337, "axon(0.5).TC_HH.vtraub2": -40.7769382552508, "axon.Ra": 61.83388325982403, "soma.Ra": 61.83388325982403}, "fitness": [0.0, 0.0, 0.0, 0.0, 0.0, 0.0, 0.0, 0.0, 0.0, 0.0, 0.0, 1.0, 0.0, 1.0, 2.0, 1.0, 1.0, 2.0, 2.0, 1.0, 0.0, 1.0, 1.0, 402.159778038475, 288.6779384999488, 246.9760245293024, 113.73991286373465, 101.57680980806165, 76.65056928209971, 57.77348165976956, 45.56935536369807, 30.383865373041207, 24.56688241237698, 29.56401197246373, 36.99490273229991, 52.702216356278285, 79.58904725747713, 96.73985405818179, 90.98583734387591, 118.45608638791288, 158.8349197723538, 175.3768063528139, 149.64269842266847, 209.93855614123663, 208.47702257461484, 231.50750194172835], "target": 0, "evaluation": "-3B4F91EFFA80B746", "src": 1, "selection": 438, "id": 131, "init": {"soma.v": -56.84665882989178, "axon.v": -56.84665882989339}, "gsynmin": [0.11868, 0.11348, 0.10679999999999999, 0.09940000000000002, 0.09212, 0.08548, 0.07968, 0.07456, 0.07012, 0.06620000000000001, 0.06276, 0.05968, 0.056960000000000004, 0.05448, 0.05224, 0.0502, 0.04832, 0.0466, 0.045, 0.04356, 0.0422, 0.040920000000000005, 0.039720000000000005, 0.0386, 0.03756, 0.03656, 0.035640000000000005, 0.034760000000000006, 0.033920000000000006, 0.03316, 0.0324, 0.03168, 0.031, 0.030359999999999998, 0.02972, 0.02912, 0.028560000000000002, 0.028, 0.02748, 0.027000000000000003, 0.02648]},
		{"parameters": {"soma.L": 126.25066615023577, "soma(0.5).pas.e": -59.85049819773557, "soma(0.5).pas.g": 6.4726045350493e-06, "soma(0.5).TC_HH.gk_max": 0.05503476037158193, "soma(0.5).TC_HH.gna_max": 0.013576375479700331, "soma(0.5).TC_HH.vtraub": -34.54511459639025, "soma(0.5).TC_HH.vtraub2": -23.418166914616904, "soma(0.5).SK_E2.gSK_E2bar": 4.3513023180503464e-05, "soma(0.5).SK_E2.zTau": 322.80899863210817, "soma(0.5).TC_iT_Des98.shift": 24.10685578818388, "soma(0.5).TC_iT_Des98.actshift": -12.67395869941867, "soma(0.5).TC_iT_Des98.pcabar": 3.856488209587494e-06, "soma(0.5).TC_ih_Bud97.gh_max": 3.379133169398332e-05, "soma(0.5).TC_ih_Bud97.e_h": -35.65714386846972, "soma(0.5).TC_Nap_Et2.gNap_Et2bar": 1.9370594670538002e-06, "soma(0.5).TC_cad.taur": 16.325826820424947, "soma(0.5).TC_cad.gamma": 0.0013647038827317313, "soma(0.5).TC_iA.gk_max": 1.0349501513347838e-06, "soma(0.5).TC_iL.pcabar": 1.642914541031911e-05, "soma.cao": 1.5496276323591696, "soma.ena": 47.464607287064354, "axon.ena": 47.464607287064354, "soma.ek": -99.69740219418173, "axon.ek": -99.69740219418173, "axon.diam": 2.677445347094614, "axon.L": 328.3867941779954, "axon(0.5).TC_HH.gk_max": 0.004333364144186801, "axon(0.5).TC_HH.gna_max": 0.0002076757247873642, "axon(0.5).TC_HH.vtraub": -9.514579371575826, "axon(0.5).TC_HH.vtraub2": -14.652158232792583, "axon.Ra": 108.21209191677869, "soma.Ra": 108.21209191677869}, "fitness": [0.0, 0.0, 1.0, 0.0, 0.0, 1.0, 0.0, 0.0, 0.0, 0.0, 0.0, 1.0, 0.0, 0.0, 0.0, 0.0, 1.0, 0.0, 0.0, 1.0, 2.0, 2.0, 4.0, 758.3198638930392, 581.4115845114598, 514.2982834172284, 235.9063495807824, 187.702007539667, 142.48555819868685, 80.4100823343267, 42.05836313409715, 20.533044004596647, 15.321369551316044, 5.439285179146743, 18.560942324167662, 51.52394843195753, 49.35899031956894, 96.19968616145977, 76.3501548701821, 105.7534525071, 85.5133893224055, 156.13429312758822, 134.29832140344087, 140.15209258372678, 191.18909140221825, 162.45718892350845], "target": 0, "evaluation": "-3B4F91EFFA80B746", "src": 1, "selection": 441, "id": 132, "init": {"soma.v": -52.28967730579026, "axon.v": -52.289677305790214}, "gsynmin": [0.10304, 0.09556, 0.08855999999999999, 0.0822, 0.07652, 0.07152000000000001, 0.06708, 0.06312000000000001, 0.05964, 0.05648, 0.053680000000000005, 0.051120000000000006, 0.0488, 0.04668, 0.04476, 0.043, 0.04136, 0.03984, 0.03844, 0.03712000000000001, 0.03592000000000001, 0.034760000000000006, 0.03372000000000001, 0.03272, 0.031760000000000004, 0.03088, 0.030039999999999997, 0.029240000000000002, 0.028480000000000002, 0.0278, 0.027120000000000002, 0.026439999999999998, 0.025840000000000002, 0.02524, 0.02472, 0.02416, 0.02364, 0.02316, 0.02268, 0.02224, 0.0218]},
		{"parameters": {"soma.L": 125.46085159133614, "soma(0.5).pas.e": -62.94162085573446, "soma(0.5).pas.g": 5.441272764716774e-06, "soma(0.5).TC_HH.gk_max": 0.024511835742301435, "soma(0.5).TC_HH.gna_max": 0.031159899517312295, "soma(0.5).TC_HH.vtraub": -33.04411624690782, "soma(0.5).TC_HH.vtraub2": -26.591109203960862, "soma(0.5).SK_E2.gSK_E2bar": 0.009211764572727084, "soma(0.5).SK_E2.zTau": 282.3277016229708, "soma(0.5).TC_iT_Des98.shift": 15.54662624710652, "soma(0.5).TC_iT_Des98.actshift": -3.738710219839084, "soma(0.5).TC_iT_Des98.pcabar": 2.8783890308714263e-06, "soma(0.5).TC_ih_Bud97.gh_max": 7.750406065442693e-06, "soma(0.5).TC_ih_Bud97.e_h": -37.392331810805395, "soma(0.5).TC_Nap_Et2.gNap_Et2bar": 3.355703405152206e-06, "soma(0.5).TC_cad.taur": 19.036419351209222, "soma(0.5).TC_cad.gamma": 0.004998931694347419, "soma(0.5).TC_iA.gk_max": 1.4806673055965645e-05, "soma(0.5).TC_iL.pcabar": 7.627193108526813e-06, "soma.cao": 4.114747256520828, "soma.ena": 51.67938489332749, "axon.ena": 51.67938489332749, "soma.ek": -97.94295266982554, "axon.ek": -97.94295266982554, "axon.diam": 3.814865264183818, "axon.L": 489.3915256448293, "axon(0.5).TC_HH.gk_max": 0.0005548286033298849, "axon(0.5).TC_HH.gna_max": 0.00013528132241739832, "axon(0.5).TC_HH.vtraub": -24.502707632701117, "axon(0.5).TC_HH.vtraub2": -26.07364472855119, "axon.Ra": 75.72116663969402, "soma.Ra": 75.72116663969402}, "fitness": [0.0, 0.0, 0.0, 0.0, 0.0, 0.0, 0.0, 0.0, 0.0, 0.0, 0.0, 1.0, 0.0, 1.0, 2.0, 2.0, 1.0, 2.0, 2.0, 2.0, 1.0, 1.0, 1.0, 485.7154566940596, 348.48074009364666, 274.7471307564815, 124.00912005814607, 109.1293034618666, 62.40787151904708, 50.992032926742674, 39.909724350410016, 33.47208655415966, 25.283138233440386, 43.05375707895273, 33.93889670373116, 54.45691128374126, 70.6458423111005, 76.14222632235138, 115.32651104131902, 83.17414795772214, 80.10598162685166, 111.323992672682, 133.82718241607225, 145.96583006761432, 176.12463431674132, 153.57458683407253], "target": 0, "evaluation": "-3B4F91EFFA80B746", "src": 1, "selection": 446, "id": 133, "init": {"soma.v": -59.68525023920915, "axon.v": -59.68525023920909}, "gsynmin": [0.1588, 0.14220000000000002, 0.12772, 0.11592, 0.10632, 0.0984, 0.09179999999999999, 0.08616, 0.08132, 0.07712000000000001, 0.07340000000000002, 0.07012, 0.06716000000000001, 0.06448, 0.06204, 0.0598, 0.05776, 0.05588, 0.05416000000000001, 0.052520000000000004, 0.05104, 0.049600000000000005, 0.048279999999999997, 0.04704, 0.04588, 0.04476, 0.04372, 0.04272, 0.0418, 0.04088, 0.04004, 0.0392, 0.03844, 0.037680000000000005, 0.03696000000000001, 0.03628, 0.035640000000000005, 0.035, 0.0344, 0.033800000000000004, 0.03324]},
		{"parameters": {"soma.L": 95.48210292687568, "soma(0.5).pas.e": -62.04498954143624, "soma(0.5).pas.g": 6.648060983396656e-06, "soma(0.5).TC_HH.gk_max": 0.014527425844288386, "soma(0.5).TC_HH.gna_max": 0.026252181824857414, "soma(0.5).TC_HH.vtraub": -31.59730343084571, "soma(0.5).TC_HH.vtraub2": -28.213399996598383, "soma(0.5).SK_E2.gSK_E2bar": 1.95674176632909e-05, "soma(0.5).SK_E2.zTau": 297.62962887903103, "soma(0.5).TC_iT_Des98.shift": 15.337266261166075, "soma(0.5).TC_iT_Des98.actshift": -18.86582427068989, "soma(0.5).TC_iT_Des98.pcabar": 3.340273026723409e-06, "soma(0.5).TC_ih_Bud97.gh_max": 5.979377971885697e-06, "soma(0.5).TC_ih_Bud97.e_h": -5.730506094608501, "soma(0.5).TC_Nap_Et2.gNap_Et2bar": 3.817921506930178e-06, "soma(0.5).TC_cad.taur": 9.216296650092614, "soma(0.5).TC_cad.gamma": 0.001535126594581845, "soma(0.5).TC_iA.gk_max": 2.2132348575754293e-06, "soma(0.5).TC_iL.pcabar": 4.100332488011828e-06, "soma.cao": 1.2695615154917308, "soma.ena": 49.237595531978926, "axon.ena": 49.237595531978926, "soma.ek": -95.84110635760288, "axon.ek": -95.84110635760288, "axon.diam": 4.137475997390503, "axon.L": 402.7776715972098, "axon(0.5).TC_HH.gk_max": 0.007352185489088217, "axon(0.5).TC_HH.gna_max": 3.07442314923892e-05, "axon(0.5).TC_HH.vtraub": -41.99813763932009, "axon(0.5).TC_HH.vtraub2": -32.32835848018326, "axon.Ra": 64.26632913552227, "soma.Ra": 64.26632913552227}, "fitness": [1.0, 0.0, 0.0, 0.0, 0.0, 0.0, 1.0, 0.0, 0.0, 0.0, 0.0, 1.0, 0.0, 1.0, 2.0, 1.0, 1.0, 1.0, 1.0, 1.0, 1.0, 0.0, 2.0, 483.55827342858186, 358.13822580837854, 368.0150327430553, 110.83451645993692, 87.738981160655, 127.91345910574586, 38.930404723580246, 24.996124163165405, 19.144003652032954, 57.06961955670908, 20.69445904242675, 32.01582102857067, 82.4102518268457, 85.33827238957694, 88.90332249087618, 72.20068945949194, 101.33558919839597, 107.85180834248493, 119.4374797076142, 142.58428527917604, 129.04957665137732, 152.56183945843554, 182.4077712026364], "target": 0, "evaluation": "-3B4F91EFFA80B746", "src": 1, "selection": 447, "id": 134, "init": {"soma.v": -55.02285712204243, "axon.v": -55.02285712133402}, "gsynmin": [0.13872, 0.12775999999999998, 0.11584, 0.10479999999999999, 0.09532, 0.0874, 0.08072, 0.07504000000000001, 0.07020000000000001, 0.066, 0.06232, 0.059079999999999994, 0.0562, 0.0536, 0.051280000000000006, 0.04916, 0.0472, 0.04544, 0.04384, 0.042319999999999997, 0.040920000000000005, 0.03964, 0.03844, 0.03728, 0.03624, 0.03524, 0.03428, 0.0334, 0.03256, 0.0318, 0.03104, 0.03032, 0.02964, 0.028999999999999998, 0.028360000000000003, 0.02776, 0.027200000000000002, 0.026680000000000002, 0.026160000000000003, 0.025640000000000003, 0.025160000000000002]},
		{"parameters": {"soma.L": 92.8870940490787, "soma(0.5).pas.e": -66.48609938389039, "soma(0.5).pas.g": 7.650051062551026e-06, "soma(0.5).TC_HH.gk_max": 0.021667998760817892, "soma(0.5).TC_HH.gna_max": 0.026318054632608896, "soma(0.5).TC_HH.vtraub": -33.91181047518049, "soma(0.5).TC_HH.vtraub2": -25.333029335986257, "soma(0.5).SK_E2.gSK_E2bar": 2.486590808599609e-05, "soma(0.5).SK_E2.zTau": 478.28677150956963, "soma(0.5).TC_iT_Des98.shift": -0.9026557977416187, "soma(0.5).TC_iT_Des98.actshift": -9.374762055292882, "soma(0.5).TC_iT_Des98.pcabar": 3.7568942699690335e-06, "soma(0.5).TC_ih_Bud97.gh_max": 1.798531603476117e-05, "soma(0.5).TC_ih_Bud97.e_h": -39.34133232691117, "soma(0.5).TC_Nap_Et2.gNap_Et2bar": 2.9831855740469214e-06, "soma(0.5).TC_cad.taur": 15.41554756683995, "soma(0.5).TC_cad.gamma": 6.760798419661288e-05, "soma(0.5).TC_iA.gk_max": 1.1443897893287118e-05, "soma(0.5).TC_iL.pcabar": 9.12203036875285e-06, "soma.cao": 3.053295292159546, "soma.ena": 62.37429179381054, "axon.ena": 62.37429179381054, "soma.ek": -83.77180563788296, "axon.ek": -83.77180563788296, "axon.diam": 1.0069443054651903, "axon.L": 261.91159428329775, "axon(0.5).TC_HH.gk_max": 4.032352389797724e-07, "axon(0.5).TC_HH.gna_max": 0.0001302226493605188, "axon(0.5).TC_HH.vtraub": -23.537219128878338, "axon(0.5).TC_HH.vtraub2": -17.42888706000315, "axon.Ra": 63.97600199373719, "soma.Ra": 63.97600199373719}, "fitness": [0.0, 0.0, 0.0, 0.0, 0.0, 0.0, 0.0, 0.0, 0.0, 0.0, 0.0, 0.0, 1.0, 1.0, 1.0, 0.0, 1.0, 0.0, 1.0, 2.0, 3.0, 3.0, 6.0, 431.8021904010905, 303.85131529098214, 271.01383015956935, 113.10329036209158, 85.74085814215474, 56.87369590130414, 42.645477547432826, 28.248052094369083, 25.256057342585486, 38.649312120785034, 40.07533708042779, 29.174776720177515, 57.371686854982336, 73.27541241100938, 55.53107325757761, 87.91911070768599, 91.64201381486951, 93.04186745195715, 112.32666022950802, 108.64329642054042, 140.00073589933257, 144.63839883315745, 141.09078814307168], "target": 0, "evaluation": "-3B4F91EFFA80B746", "src": 1, "selection": 452, "id": 135, "init": {"soma.v": -60.309779514137354, "axon.v": -60.309779514137304}, "gsynmin": [0.11492, 0.11016, 0.10436, 0.09804, 0.09188, 0.0862, 0.08108, 0.07652, 0.07252, 0.06892000000000001, 0.06572, 0.06284, 0.060239999999999995, 0.05792, 0.055760000000000004, 0.0538, 0.052000000000000005, 0.050320000000000004, 0.0488, 0.04736, 0.046, 0.04476, 0.04356, 0.04248, 0.04144, 0.04044, 0.03952, 0.03864, 0.0378, 0.037000000000000005, 0.0362, 0.035480000000000005, 0.034800000000000005, 0.034120000000000004, 0.03348, 0.03288, 0.032279999999999996, 0.031720000000000005, 0.031200000000000002, 0.03068, 0.03016]},
		{"parameters": {"soma.L": 117.7848438767081, "soma(0.5).pas.e": -66.43890491045947, "soma(0.5).pas.g": 6.595032704619666e-06, "soma(0.5).TC_HH.gk_max": 0.021050914133349377, "soma(0.5).TC_HH.gna_max": 0.02688062653132057, "soma(0.5).TC_HH.vtraub": -33.404395747885495, "soma(0.5).TC_HH.vtraub2": -25.03466856294275, "soma(0.5).SK_E2.gSK_E2bar": 1.95674176632909e-05, "soma(0.5).SK_E2.zTau": 297.62962887903103, "soma(0.5).TC_iT_Des98.shift": 15.337266261166075, "soma(0.5).TC_iT_Des98.actshift": 20.055514158033162, "soma(0.5).TC_iT_Des98.pcabar": 3.201967972367642e-06, "soma(0.5).TC_ih_Bud97.gh_max": 3.5317715887809395e-05, "soma(0.5).TC_ih_Bud97.e_h": -34.57385087761802, "soma(0.5).TC_Nap_Et2.gNap_Et2bar": 3.347808687447357e-06, "soma(0.5).TC_cad.taur": 9.552473165003324, "soma(0.5).TC_cad.gamma": 0.0015240873010324936, "soma(0.5).TC_iA.gk_max": 6.466966963670413e-06, "soma(0.5).TC_iL.pcabar": 1.530502641537463e-05, "soma.cao": 4.4407900901566695, "soma.ena": 63.827608831317, "axon.ena": 63.827608831317, "soma.ek": -99.27923151318916, "axon.ek": -99.27923151318916, "axon.diam": 4.393471668939814, "axon.L": 586.705321553931, "axon(0.5).TC_HH.gk_max": 0.00048086507946912055, "axon(0.5).TC_HH.gna_max": 0.002173994546111552, "axon(0.5).TC_HH.vtraub": -9.887019153872238, "axon(0.5).TC_HH.vtraub2": -27.819827289368995, "axon.Ra": 36.07120790956223, "soma.Ra": 36.07120790956223}, "fitness": [0.0, 0.0, 0.0, 0.0, 0.0, 0.0, 0.0, 0.0, 0.0, 0.0, 1.0, 1.0, 0.0, 0.0, 0.0, 0.0, 1.0, 0.0, 1.0, 1.0, 2.0, 2.0, 4.0, 780.339986023351, 598.2508740049633, 505.28016079500526, 232.92318746123686, 194.93616488630684, 111.7553389386502, 68.755777983509, 36.45196393806987, 22.32285280585845, 7.507811143491464, 31.311559098113896, 32.79785549377879, 49.2446108852095, 76.04522136577818, 92.39981290371705, 67.256943808846, 70.9387434565942, 97.01073179498779, 133.5592633033307, 115.46282131871419, 139.8974998203053, 176.80902122531708, 168.09998571962447], "target": 0, "evaluation": "-3B4F91EFFA80B746", "src": 1, "selection": 464, "id": 136, "init": {"soma.v": -55.28060031993245, "axon.v": -55.28060031993244}, "gsynmin": [0.12504, 0.11392, 0.10415999999999999, 0.09576, 0.08864, 0.08252, 0.0772, 0.0726, 0.06856, 0.065, 0.0618, 0.05892, 0.05632, 0.054000000000000006, 0.051840000000000004, 0.04988, 0.04804, 0.04636, 0.0448, 0.043359999999999996, 0.041999999999999996, 0.040760000000000005, 0.039560000000000005, 0.03844, 0.0374, 0.0364, 0.035480000000000005, 0.03456, 0.03372000000000001, 0.032920000000000005, 0.03216, 0.03144, 0.030760000000000003, 0.03008, 0.02948, 0.028839999999999998, 0.02828, 0.02772, 0.027200000000000002, 0.026680000000000002, 0.0262]},
		{"parameters": {"soma.L": 117.9368607938872, "soma(0.5).pas.e": -65.99875950992697, "soma(0.5).pas.g": 6.569791816571031e-06, "soma(0.5).TC_HH.gk_max": 0.02803564234406039, "soma(0.5).TC_HH.gna_max": 0.02195509504062582, "soma(0.5).TC_HH.vtraub": -30.301422757340667, "soma(0.5).TC_HH.vtraub2": -25.43841271143842, "soma(0.5).SK_E2.gSK_E2bar": 8.288896303841168e-05, "soma(0.5).SK_E2.zTau": 394.5797956925621, "soma(0.5).TC_iT_Des98.shift": -1.0010363568688296, "soma(0.5).TC_iT_Des98.actshift": 5.459278098577702, "soma(0.5).TC_iT_Des98.pcabar": 1.8705448664041648e-06, "soma(0.5).TC_ih_Bud97.gh_max": 3.6241823129072336e-05, "soma(0.5).TC_ih_Bud97.e_h": -33.930554700185134, "soma(0.5).TC_Nap_Et2.gNap_Et2bar": 1.962125422554599e-06, "soma(0.5).TC_cad.taur": 19.868545909032036, "soma(0.5).TC_cad.gamma": 0.07617734552630301, "soma(0.5).TC_iA.gk_max": 9.593555155021833e-06, "soma(0.5).TC_iL.pcabar": 1.587115193583584e-05, "soma.cao": 3.4050242514214113, "soma.ena": 56.7450032342786, "axon.ena": 56.7450032342786, "soma.ek": -72.54925105769156, "axon.ek": -72.54925105769156, "axon.diam": 2.738183660173111, "axon.L": 389.8940188830824, "axon(0.5).TC_HH.gk_max": 2.648746204104906e-05, "axon(0.5).TC_HH.gna_max": 0.005673103699402022, "axon(0.5).TC_HH.vtraub": -44.793696206143665, "axon(0.5).TC_HH.vtraub2": -35.522363979126155, "axon.Ra": 43.35084489298235, "soma.Ra": 43.35084489298235}, "fitness": [0.0, 0.0, 0.0, 0.0, 0.0, 0.0, 0.0, 0.0, 0.0, 0.0, 0.0, 0.0, 1.0, 1.0, 1.0, 0.0, 1.0, 1.0, 2.0, 2.0, 4.0, 3.0, 6.0, 711.1182002543147, 537.4188687063421, 479.9585644070397, 226.34112617988654, 176.9517751868654, 121.42381592145094, 73.43835601104405, 33.182154797020075, 10.90724143786145, 6.608931170008777, 7.75445741834366, 7.8758969531198915, 33.333500976726654, 48.743164619340135, 57.60058855106012, 52.28026912928993, 61.78922596130717, 73.89970117783601, 85.66991118884927, 100.96532430123416, 95.36318146369746, 120.3965335435697, 122.99858964083292], "target": 0, "evaluation": "-3B4F91EFFA80B746", "src": 1, "selection": 465, "id": 137, "init": {"soma.v": -55.604823428131404, "axon.v": -55.60482280123913}, "gsynmin": [0.10756, 0.10352, 0.09896, 0.0942, 0.08940000000000001, 0.08476, 0.08044, 0.07640000000000001, 0.07272, 0.06932, 0.06624000000000001, 0.06340000000000001, 0.06076, 0.0584, 0.05616, 0.05412000000000001, 0.05224, 0.050480000000000004, 0.04884, 0.04728, 0.04588, 0.04452, 0.043239999999999994, 0.042039999999999994, 0.040920000000000005, 0.03984, 0.03884, 0.037880000000000004, 0.037000000000000005, 0.036120000000000006, 0.035280000000000006, 0.03452, 0.033760000000000005, 0.03304, 0.03236, 0.03168, 0.031080000000000003, 0.030440000000000002, 0.02988, 0.02932, 0.02876]},
		{"parameters": {"soma.L": 117.36441134368668, "soma(0.5).pas.e": -64.27155574029555, "soma(0.5).pas.g": 6.578423878839618e-06, "soma(0.5).TC_HH.gk_max": 0.018824191968350112, "soma(0.5).TC_HH.gna_max": 0.023353614893093875, "soma(0.5).TC_HH.vtraub": -32.00751230603344, "soma(0.5).TC_HH.vtraub2": -26.04272935436999, "soma(0.5).SK_E2.gSK_E2bar": 3.171767990244461e-05, "soma(0.5).SK_E2.zTau": 314.75674501950573, "soma(0.5).TC_iT_Des98.shift": 2.70112649888676, "soma(0.5).TC_iT_Des98.actshift": -6.223875686482263, "soma(0.5).TC_iT_Des98.pcabar": 3.5370113347193034e-06, "soma(0.5).TC_ih_Bud97.gh_max": 2.602871217987775e-06, "soma(0.5).TC_ih_Bud97.e_h": -32.55695983048818, "soma(0.5).TC_Nap_Et2.gNap_Et2bar": 3.966042796296948e-06, "soma(0.5).TC_cad.taur": 13.518438661702774, "soma(0.5).TC_cad.gamma": 0.00030667773629657313, "soma(0.5).TC_iA.gk_max": 5.09056389866006e-06, "soma(0.5).TC_iL.pcabar": 6.492751855325491e-06, "soma.cao": 3.255659593610036, "soma.ena": 47.43375030112135, "axon.ena": 47.43375030112135, "soma.ek": -92.2790284154458, "axon.ek": -92.2790284154458, "axon.diam": 2.450881476043011, "axon.L": 740.5924866284957, "axon(0.5).TC_HH.gk_max": 6.323785611514498e-07, "axon(0.5).TC_HH.gna_max": 0.0044136454700462345, "axon(0.5).TC_HH.vtraub": 10.953012689235102, "axon(0.5).TC_HH.vtraub2": -14.760061493196178, "axon.Ra": 26.77539819285815, "soma.Ra": 26.77539819285815}, "fitness": [0.0, 0.0, 0.0, 0.0, 0.0, 0.0, 0.0, 0.0, 0.0, 0.0, 0.0, 1.0, 0.0, 0.0, 0.0, 1.0, 1.0, 1.0, 1.0, 2.0, 3.0, 3.0, 5.0, 384.47528672678646, 269.5062172907957, 209.7606206911791, 113.5152687312813, 98.51388059713767, 63.967568089599965, 51.83239292559457, 40.14133147631406, 29.806324230125046, 28.06901379559005, 25.267506031701746, 43.963746601359155, 70.35986700027526, 77.20293346487571, 70.1279734316308, 101.08355921020492, 86.4023060457906, 83.78318036207756, 116.71923256762443, 90.66848226927809, 139.42699133161787, 109.22046688418615, 146.09807741851768], "target": 0, "evaluation": "-3B4F91EFFA80B746", "src": 1, "selection": 466, "id": 138, "init": {"soma.v": -60.91123268224158, "axon.v": -60.911232682241504}, "gsynmin": [0.17076000000000002, 0.15192, 0.13544, 0.12215999999999999, 0.11152, 0.10284, 0.09572, 0.08968, 0.08456, 0.08008, 0.07620000000000002, 0.07276, 0.06968, 0.06688, 0.0644, 0.062079999999999996, 0.06, 0.05808, 0.05628, 0.05464, 0.05308, 0.051640000000000005, 0.05028, 0.04904, 0.04784, 0.04672, 0.04564, 0.04464, 0.04368, 0.04276, 0.041879999999999994, 0.04104, 0.040279999999999996, 0.03952, 0.0388, 0.03808, 0.0374, 0.03676000000000001, 0.036160000000000005, 0.03556000000000001, 0.035]},
		{"parameters": {"soma.L": 82.07674157239703, "soma(0.5).pas.e": -62.642820853384706, "soma(0.5).pas.g": 6.525185632253103e-06, "soma(0.5).TC_HH.gk_max": 0.020420430717386955, "soma(0.5).TC_HH.gna_max": 0.025641753785674244, "soma(0.5).TC_HH.vtraub": -39.831733365836, "soma(0.5).TC_HH.vtraub2": -32.003723002578816, "soma(0.5).SK_E2.gSK_E2bar": 7.503557260708553e-07, "soma(0.5).SK_E2.zTau": 372.488627388555, "soma(0.5).TC_iT_Des98.shift": 13.00571551609275, "soma(0.5).TC_iT_Des98.actshift": -19.125048920654073, "soma(0.5).TC_iT_Des98.pcabar": 2.6989352890968456e-06, "soma(0.5).TC_ih_Bud97.gh_max": 1.673631408127013e-05, "soma(0.5).TC_ih_Bud97.e_h": -34.8438141522643, "soma(0.5).TC_Nap_Et2.gNap_Et2bar": 1.851448092179811e-06, "soma(0.5).TC_cad.taur": 20.621716126426378, "soma(0.5).TC_cad.gamma": 0.0018763479511983135, "soma(0.5).TC_iA.gk_max": 1.657355021261528e-06, "soma(0.5).TC_iL.pcabar": 2.0543563553540507e-07, "soma.cao": 5.642936104499686, "soma.ena": 60.85656141649774, "axon.ena": 60.85656141649774, "soma.ek": -89.55787421357223, "axon.ek": -89.55787421357223, "axon.diam": 1.6635053416634928, "axon.L": 389.0742533547211, "axon(0.5).TC_HH.gk_max": 0.09053535089199068, "axon(0.5).TC_HH.gna_max": 3.0833109124175758e-06, "axon(0.5).TC_HH.vtraub": -24.19088085973369, "axon(0.5).TC_HH.vtraub2": -18.469928499232747, "axon.Ra": 44.83494845201788, "soma.Ra": 44.83494845201788}, "fitness": [0.0, 0.0, 0.0, 0.0, 0.0, 0.0, 0.0, 0.0, 0.0, 0.0, 0.0, 0.0, 0.0, 0.0, 0.0, 1.0, 2.0, 2.0, 3.0, 3.0, 5.0, 5.0, 7.0, 405.8737516553309, 280.24406449318536, 237.69786560952275, 74.03422868682766, 50.21761834591517, 28.40266373370661, 14.887594927818618, 6.3883291875265735, 2.4324695471481514, 5.229395424866454, 2.8094523240920815, 9.859623684798205, 39.43241117070105, 56.47278727756818, 69.54394324174261, 89.71992401248598, 99.98710854577268, 124.45427959664434, 134.84490155438968, 171.66094135882093, 172.19509717903873, 195.7580386665873, 233.23700415344416], "target": 0, "evaluation": "-3B4F91EFFA80B746", "src": 1, "selection": 467, "id": 139, "init": {"soma.v": -56.896995591667824, "axon.v": -56.896995591667775}, "gsynmin": [0.07796000000000002, 0.07664000000000001, 0.0748, 0.07244, 0.06960000000000001, 0.06648, 0.06332, 0.060239999999999995, 0.05732, 0.0546, 0.05208, 0.049800000000000004, 0.047720000000000005, 0.0458, 0.044, 0.0424, 0.04088, 0.03948, 0.038200000000000005, 0.03696000000000001, 0.035840000000000004, 0.034800000000000005, 0.033800000000000004, 0.03288, 0.032, 0.03116, 0.0304, 0.02964, 0.02896, 0.02828, 0.027639999999999998, 0.02704, 0.026439999999999998, 0.025920000000000002, 0.02536, 0.02488, 0.0244, 0.02392, 0.02348, 0.02304, 0.02264]},
		{"parameters": {"soma.L": 113.91394273488584, "soma(0.5).pas.e": -62.143888493481064, "soma(0.5).pas.g": 6.8046976936639775e-06, "soma(0.5).TC_HH.gk_max": 0.02014051941309416, "soma(0.5).TC_HH.gna_max": 0.019492301092901225, "soma(0.5).TC_HH.vtraub": -33.18453497782183, "soma(0.5).TC_HH.vtraub2": -27.649512224332668, "soma(0.5).SK_E2.gSK_E2bar": 1.042322037361619e-06, "soma(0.5).SK_E2.zTau": 398.53095580696504, "soma(0.5).TC_iT_Des98.shift": -14.921419948857405, "soma(0.5).TC_iT_Des98.actshift": -22.192740608003902, "soma(0.5).TC_iT_Des98.pcabar": 5.243057217295872e-06, "soma(0.5).TC_ih_Bud97.gh_max": 3.6965001027940553e-07, "soma(0.5).TC_ih_Bud97.e_h": -30.66550494989167, "soma(0.5).TC_Nap_Et2.gNap_Et2bar": 2.9863869722179184e-06, "soma(0.5).TC_cad.taur": 10.230683993934035, "soma(0.5).TC_cad.gamma": 0.00015460594944880263, "soma(0.5).TC_iA.gk_max": 1.535267742520761e-05, "soma(0.5).TC_iL.pcabar": 5.662107650052699e-06, "soma.cao": 3.515222207513468, "soma.ena": 59.74860417397998, "axon.ena": 59.74860417397998, "soma.ek": -69.78818616930363, "axon.ek": -69.78818616930363, "axon.diam": 2.364868186765822, "axon.L": 412.09411182320315, "axon(0.5).TC_HH.gk_max": 8.817065938372733e-07, "axon(0.5).TC_HH.gna_max": 2.4367177332768372e-06, "axon(0.5).TC_HH.vtraub": -16.649123758929566, "axon(0.5).TC_HH.vtraub2": -24.826477635883833, "axon.Ra": 34.32856396160996, "soma.Ra": 34.32856396160996}, "fitness": [0.0, 0.0, 0.0, 0.0, 0.0, 0.0, 0.0, 0.0, 0.0, 0.0, 0.0, 1.0, 0.0, 0.0, 0.0, 1.0, 1.0, 1.0, 2.0, 3.0, 4.0, 4.0, 6.0, 344.326624303636, 239.7999164059991, 195.39012473373967, 126.52861929731525, 101.4106898843081, 67.60827588976379, 49.554806070772436, 34.112834016301555, 20.61721551290095, 19.093785134520672, 10.347903988944642, 27.68093903160731, 58.87057709849865, 64.77094089030359, 63.7050545295451, 58.64719849930442, 108.61021405515685, 99.23261823813287, 91.8570100776668, 119.77789566849863, 121.77382506625588, 110.61979072460535, 147.26019095743942], "target": 0, "evaluation": "-3B4F91EFFA80B746", "src": 1, "selection": 472, "id": 140, "init": {"soma.v": -59.995888521299214, "axon.v": -59.995888521299186}, "gsynmin": [0.15192, 0.1406, 0.12836, 0.11712, 0.10748, 0.09936, 0.09251999999999999, 0.08668000000000001, 0.08164, 0.07724, 0.07340000000000002, 0.07, 0.06696, 0.06420000000000001, 0.061720000000000004, 0.05948, 0.0574, 0.05548, 0.053720000000000004, 0.05212000000000001, 0.050600000000000006, 0.04916, 0.04784, 0.0466, 0.04544, 0.04432, 0.04328, 0.04228, 0.04136, 0.04044, 0.0396, 0.0388, 0.038040000000000004, 0.03728, 0.03660000000000001, 0.03592000000000001, 0.035280000000000006, 0.034640000000000004, 0.03404, 0.03348, 0.032920000000000005]},
		{"parameters": {"soma.L": 116.41426874653087, "soma(0.5).pas.e": -59.90481278547636, "soma(0.5).pas.g": 6.806314439847853e-06, "soma(0.5).TC_HH.gk_max": 0.05124086676370867, "soma(0.5).TC_HH.gna_max": 0.07331592772805005, "soma(0.5).TC_HH.vtraub": -33.21368569752804, "soma(0.5).TC_HH.vtraub2": -23.307561179132858, "soma(0.5).SK_E2.gSK_E2bar": 0.018063782064241196, "soma(0.5).SK_E2.zTau": 253.78999275364066, "soma(0.5).TC_iT_Des98.shift": 20.23104589738707, "soma(0.5).TC_iT_Des98.actshift": -15.65248429251407, "soma(0.5).TC_iT_Des98.pcabar": 7.180684396302801e-06, "soma(0.5).TC_ih_Bud97.gh_max": 4.0309103196108265e-06, "soma(0.5).TC_ih_Bud97.e_h": -36.66657442123165, "soma(0.5).TC_Nap_Et2.gNap_Et2bar": 2.3518395323439127e-06, "soma(0.5).TC_cad.taur": 15.779923714910478, "soma(0.5).TC_cad.gamma": 0.0007280447179247518, "soma(0.5).TC_iA.gk_max": 4.523953752073054e-07, "soma(0.5).TC_iL.pcabar": 2.4748431090711164e-05, "soma.cao": 1.9325988897214068, "soma.ena": 45.204406171847985, "axon.ena": 45.204406171847985, "soma.ek": -106.9489719574467, "axon.ek": -106.9489719574467, "axon.diam": 1.8950109486788458, "axon.L": 601.8406676297492, "axon(0.5).TC_HH.gk_max": 0.00011405176064599538, "axon(0.5).TC_HH.gna_max": 0.00013114887075594994, "axon(0.5).TC_HH.vtraub": -31.75836311044514, "axon(0.5).TC_HH.vtraub2": -22.88817135672727, "axon.Ra": 28.99938306657787, "soma.Ra": 28.99938306657787}, "fitness": [0.0, 0.0, 0.0, 0.0, 0.0, 0.0, 0.0, 0.0, 0.0, 0.0, 0.0, 0.0, 1.0, 2.0, 3.0, 2.0, 2.0, 3.0, 3.0, 3.0, 2.0, 3.0, 1.0, 344.65280653466647, 238.40974856934713, 224.6908151635598, 117.53559573831134, 97.97515966189833, 72.18060208744268, 60.35865477909683, 44.57718330184408, 36.736680297319616, 48.47433586128011, 45.63423567967138, 32.50158976548534, 68.13235248697865, 75.28895610963288, 87.27147073170767, 92.85270060772807, 99.878228198634, 111.72952623476037, 125.46153063575173, 148.72817144105022, 153.0000291010753, 194.182061679337, 204.3110082406872], "target": 0, "evaluation": "-3B4F91EFFA80B746", "src": 1, "selection": 994, "id": 141, "init": {"soma.v": -61.10931234631514, "axon.v": -61.109312346315}, "gsynmin": [0.12244, 0.11507999999999999, 0.10804, 0.10156, 0.09572, 0.09051999999999999, 0.08584, 0.08168, 0.07792000000000002, 0.07456, 0.07148000000000002, 0.06868, 0.06616, 0.0638, 0.06164, 0.05968, 0.057839999999999996, 0.05612, 0.05448, 0.053000000000000005, 0.05160000000000001, 0.05024, 0.049, 0.04784, 0.04672, 0.04564, 0.04464, 0.04368, 0.04276, 0.041879999999999994, 0.04108, 0.040279999999999996, 0.03952, 0.03876, 0.03808, 0.0374, 0.03676000000000001, 0.036120000000000006, 0.03552, 0.034960000000000005, 0.0344]},
		{"parameters": {"soma.L": 127.34435623165393, "soma(0.5).pas.e": -57.21552268735282, "soma(0.5).pas.g": 1.2457336207730785e-06, "soma(0.5).TC_HH.gk_max": 0.011102303887668712, "soma(0.5).TC_HH.gna_max": 0.036703408199592, "soma(0.5).TC_HH.vtraub": -31.024749784875393, "soma(0.5).TC_HH.vtraub2": -30.56164416075947, "soma(0.5).SK_E2.gSK_E2bar": 0.0004816088349094308, "soma(0.5).SK_E2.zTau": 287.3043971672844, "soma(0.5).TC_iT_Des98.shift": 7.600389044603348, "soma(0.5).TC_iT_Des98.actshift": -18.917943951982316, "soma(0.5).TC_iT_Des98.pcabar": 1.0009470422524734e-05, "soma(0.5).TC_ih_Bud97.gh_max": 2.4194414189807125e-05, "soma(0.5).TC_ih_Bud97.e_h": -21.276801072445455, "soma(0.5).TC_Nap_Et2.gNap_Et2bar": 3.3298475503484196e-06, "soma(0.5).TC_cad.taur": 11.231093721355029, "soma(0.5).TC_cad.gamma": 1.9547232285020362e-05, "soma(0.5).TC_iA.gk_max": 0.001686778454114797, "soma(0.5).TC_iL.pcabar": 4.713232865214156e-06, "soma.cao": 5.048283154859721, "soma.ena": 55.34311186004756, "axon.ena": 55.34311186004756, "soma.ek": -86.46620896628149, "axon.ek": -86.46620896628149, "axon.diam": 4.088013347036699, "axon.L": 382.08371345298275, "axon(0.5).TC_HH.gk_max": 0.0005148160341402534, "axon(0.5).TC_HH.gna_max": 2.924029970780576e-05, "axon(0.5).TC_HH.vtraub": -43.934666195569186, "axon(0.5).TC_HH.vtraub2": -33.49418644139544, "axon.Ra": 70.8421706392464, "soma.Ra": 70.8421706392464}, "fitness": 3.4723102319257175, "target": 0, "evaluation": "-3B4F91EFFA80B746", "src": 2, "selection": 4, "id": 142, "init": {"soma.v": -58.93087653948121, "axon.v": -58.930876539289606}, "gsynmin": [0.08428000000000001, 0.07792000000000002, 0.07284, 0.06864, 0.06504, 0.06192, 0.05912, 0.05668, 0.05444, 0.0524, 0.05052, 0.0488, 0.0472, 0.045720000000000004, 0.04436, 0.043039999999999995, 0.041839999999999995, 0.04068, 0.0396, 0.038560000000000004, 0.0376, 0.036640000000000006, 0.03576000000000001, 0.03492000000000001, 0.034120000000000004, 0.03336, 0.03264, 0.031920000000000004, 0.03128, 0.030600000000000002, 0.03, 0.029400000000000003, 0.028839999999999998, 0.02828, 0.02776, 0.02724, 0.02676, 0.02628, 0.025800000000000003, 0.02536, 0.02496]},
		{"parameters": {"soma.L": 171.56824144627748, "soma(0.5).pas.e": -64.04802867831769, "soma(0.5).pas.g": 6.929991050698074e-06, "soma(0.5).TC_HH.gk_max": 0.01591206117974358, "soma(0.5).TC_HH.gna_max": 0.030912996278097637, "soma(0.5).TC_HH.vtraub": -33.550848093244625, "soma(0.5).TC_HH.vtraub2": -30.776469029129153, "soma(0.5).SK_E2.gSK_E2bar": 0.0002776920121118794, "soma(0.5).SK_E2.zTau": 355.5258157213631, "soma(0.5).TC_iT_Des98.shift": 18.701651442219912, "soma(0.5).TC_iT_Des98.actshift": -15.159670013285293, "soma(0.5).TC_iT_Des98.pcabar": 5.616495973317883e-06, "soma(0.5).TC_ih_Bud97.gh_max": 4.928701558556516e-06, "soma(0.5).TC_ih_Bud97.e_h": -31.353080081878886, "soma(0.5).TC_Nap_Et2.gNap_Et2bar": 4.858659441823915e-06, "soma(0.5).TC_cad.taur": 7.2580645705450575, "soma(0.5).TC_cad.gamma": 0.000999367290877527, "soma(0.5).TC_iA.gk_max": 1.932195201698213e-06, "soma(0.5).TC_iL.pcabar": 1.2341535706987604e-05, "soma.cao": 2.231534506944704, "soma.ena": 50.56142826846319, "axon.ena": 50.56142826846319, "soma.ek": -85.03937239229548, "axon.ek": -85.03937239229548, "axon.diam": 3.4602555299661306, "axon.L": 669.3680848145937, "axon(0.5).TC_HH.gk_max": 0.0003112619059040336, "axon(0.5).TC_HH.gna_max": 0.00025355646462165186, "axon(0.5).TC_HH.vtraub": -22.92419719291344, "axon(0.5).TC_HH.vtraub2": -14.148610726720179, "axon.Ra": 43.011614069908504, "soma.Ra": 43.011614069908504}, "fitness": 3.495828164947738, "target": 0, "evaluation": "-3B4F91EFFA80B746", "src": 2, "selection": 5, "id": 143, "init": {"soma.v": -58.945350002358055, "axon.v": -58.945350002358126}, "gsynmin": [0.14420000000000002, 0.12792, 0.11552, 0.10575999999999999, 0.09784000000000001, 0.09132, 0.08575999999999999, 0.081, 0.07680000000000001, 0.07316000000000002, 0.06988000000000001, 0.06692000000000001, 0.06424, 0.06184, 0.0596, 0.05756, 0.05568, 0.05392, 0.05228, 0.050760000000000007, 0.04932, 0.048, 0.04672, 0.04552, 0.044399999999999995, 0.043359999999999996, 0.042319999999999997, 0.04136, 0.04044, 0.039560000000000005, 0.03876, 0.03796000000000001, 0.037200000000000004, 0.03644, 0.03576000000000001, 0.03508, 0.03444, 0.033800000000000004, 0.03324, 0.03264, 0.03208]},
		{"parameters": {"soma.L": 116.98749394988474, "soma(0.5).pas.e": -62.79180851981224, "soma(0.5).pas.g": 6.836521316639904e-06, "soma(0.5).TC_HH.gk_max": 0.014619053979677585, "soma(0.5).TC_HH.gna_max": 0.0352249332683264, "soma(0.5).TC_HH.vtraub": -33.499618787778196, "soma(0.5).TC_HH.vtraub2": -30.516844079569825, "soma(0.5).SK_E2.gSK_E2bar": 0.0008895259887449653, "soma(0.5).SK_E2.zTau": 166.88045576589388, "soma(0.5).TC_iT_Des98.shift": 7.889564561266461, "soma(0.5).TC_iT_Des98.actshift": -15.189499884793142, "soma(0.5).TC_iT_Des98.pcabar": 1.530206259729389e-05, "soma(0.5).TC_ih_Bud97.gh_max": 2.2924195181584804e-06, "soma(0.5).TC_ih_Bud97.e_h": -18.476357767557534, "soma(0.5).TC_Nap_Et2.gNap_Et2bar": 2.969076019130727e-06, "soma(0.5).TC_cad.taur": 20.372900060957924, "soma(0.5).TC_cad.gamma": 0.0004978430991056486, "soma(0.5).TC_iA.gk_max": 3.59744168170523e-05, "soma(0.5).TC_iL.pcabar": 1.986132745205006e-05, "soma.cao": 4.880166128979961, "soma.ena": 52.282804871373926, "axon.ena": 52.282804871373926, "soma.ek": -101.2567931389726, "axon.ek": -101.2567931389726, "axon.diam": 2.6966483195409863, "axon.L": 622.9306625715266, "axon(0.5).TC_HH.gk_max": 0.002960612971346262, "axon(0.5).TC_HH.gna_max": 0.0035727194191045725, "axon(0.5).TC_HH.vtraub": -38.888689838120634, "axon(0.5).TC_HH.vtraub2": -38.55724650601707, "axon.Ra": 82.57735075184479, "soma.Ra": 82.57735075184479}, "fitness": 3.736657803266054, "target": 0, "evaluation": "-3B4F91EFFA80B746", "src": 2, "selection": 13, "id": 144, "init": {"soma.v": -60.022000555672676, "axon.v": -60.02200055431227}, "gsynmin": [0.11607999999999999, 0.10608, 0.09756000000000001, 0.0904, 0.08432, 0.07912000000000001, 0.0746, 0.07064000000000001, 0.06716000000000001, 0.06408, 0.06132, 0.0588, 0.05652, 0.05448, 0.05256, 0.050800000000000005, 0.04916, 0.04768, 0.046239999999999996, 0.04496, 0.04372, 0.04256, 0.04144, 0.04044, 0.03944, 0.038520000000000006, 0.03764, 0.036800000000000006, 0.03604, 0.035280000000000006, 0.03456, 0.03384, 0.0332, 0.03256, 0.03196, 0.03136, 0.0308, 0.03028, 0.02976, 0.029240000000000002, 0.02876]},
		{"parameters": {"soma.L": 175.7687720583939, "soma(0.5).pas.e": -64.07408155595157, "soma(0.5).pas.g": 6.702604037646998e-06, "soma(0.5).TC_HH.gk_max": 0.016349413849719184, "soma(0.5).TC_HH.gna_max": 0.030015366961725146, "soma(0.5).TC_HH.vtraub": -33.14168702658897, "soma(0.5).TC_HH.vtraub2": -27.632960126560555, "soma(0.5).SK_E2.gSK_E2bar": 1.879223730571426e-05, "soma(0.5).SK_E2.zTau": 334.63491649290904, "soma(0.5).TC_iT_Des98.shift": -8.405312742726071, "soma(0.5).TC_iT_Des98.actshift": -24.30565987047395, "soma(0.5).TC_iT_Des98.pcabar": 1.899480748925011e-05, "soma(0.5).TC_ih_Bud97.gh_max": 6.820461272050725e-06, "soma(0.5).TC_ih_Bud97.e_h": -17.07472690133152, "soma(0.5).TC_Nap_Et2.gNap_Et2bar": 3.322458141896038e-06, "soma(0.5).TC_cad.taur": 17.608861481513678, "soma(0.5).TC_cad.gamma": 0.0005622179163840004, "soma(0.5).TC_iA.gk_max": 0.0006090219640620744, "soma(0.5).TC_iL.pcabar": 2.2216929506164816e-05, "soma.cao": 3.364617448212419, "soma.ena": 50.99559519360224, "axon.ena": 50.99559519360224, "soma.ek": -77.48097903332389, "axon.ek": -77.48097903332389, "axon.diam": 2.7995946021659006, "axon.L": 459.26446845496844, "axon(0.5).TC_HH.gk_max": 0.00016197625340285071, "axon(0.5).TC_HH.gna_max": 3.9526009186006393e-07, "axon(0.5).TC_HH.vtraub": -22.11369577167236, "axon(0.5).TC_HH.vtraub2": -48.67083451221043, "axon.Ra": 35.03261638308259, "soma.Ra": 35.03261638308259}, "fitness": 3.790157392302494, "target": 0, "evaluation": "-3B4F91EFFA80B746", "src": 2, "selection": 17, "id": 145, "init": {"soma.v": -60.60332910420986, "axon.v": -60.60332910468155}, "gsynmin": [0.16868, 0.15496, 0.14336000000000002, 0.13364, 0.12536, 0.11824, 0.11203999999999999, 0.1066, 0.1018, 0.09748000000000001, 0.0936, 0.09008, 0.08684, 0.08388000000000001, 0.08116000000000001, 0.07864000000000002, 0.07628000000000001, 0.07408000000000001, 0.07204, 0.07008, 0.06828000000000001, 0.06656, 0.06496, 0.06340000000000001, 0.06196, 0.060559999999999996, 0.059239999999999994, 0.057999999999999996, 0.0568, 0.05564, 0.054520000000000006, 0.05348, 0.052480000000000006, 0.051480000000000005, 0.05056, 0.04968, 0.0488, 0.04796, 0.04716, 0.0464, 0.04564]},
		{"parameters": {"soma.L": 127.34435623165393, "soma(0.5).pas.e": -57.21552268735282, "soma(0.5).pas.g": 1.2457336207730785e-06, "soma(0.5).TC_HH.gk_max": 0.011102303887668712, "soma(0.5).TC_HH.gna_max": 0.03864864888835526, "soma(0.5).TC_HH.vtraub": -32.67690725913822, "soma(0.5).TC_HH.vtraub2": -30.27371540032803, "soma(0.5).SK_E2.gSK_E2bar": 0.0004816088349094308, "soma(0.5).SK_E2.zTau": 287.3043971672844, "soma(0.5).TC_iT_Des98.shift": -6.168935925315436, "soma(0.5).TC_iT_Des98.actshift": -1.2536833854568918, "soma(0.5).TC_iT_Des98.pcabar": 2.380118286124314e-06, "soma(0.5).TC_ih_Bud97.gh_max": 1.117468888658893e-05, "soma(0.5).TC_ih_Bud97.e_h": -22.621456075750686, "soma(0.5).TC_Nap_Et2.gNap_Et2bar": 3.191810220395602e-06, "soma(0.5).TC_cad.taur": 9.466748659273513, "soma(0.5).TC_cad.gamma": 0.00012275840046717146, "soma(0.5).TC_iA.gk_max": 0.001686778454114797, "soma(0.5).TC_iL.pcabar": 4.713232865214156e-06, "soma.cao": 4.231649118821566, "soma.ena": 55.34311186004756, "axon.ena": 55.34311186004756, "soma.ek": -86.46620896628149, "axon.ek": -86.46620896628149, "axon.diam": 4.088013347036699, "axon.L": 382.08371345298275, "axon(0.5).TC_HH.gk_max": 7.177855169768651e-07, "axon(0.5).TC_HH.gna_max": 0.057631886676688296, "axon(0.5).TC_HH.vtraub": 19.25731152452333, "axon(0.5).TC_HH.vtraub2": -39.3108422635402, "axon.Ra": 26.888113273991216, "soma.Ra": 26.888113273991216}, "fitness": 3.8174510162800326, "target": 0, "evaluation": "-3B4F91EFFA80B746", "src": 2, "selection": 21, "id": 146, "init": {"soma.v": -62.023909024437636, "axon.v": -62.02390902443763}, "gsynmin": [0.11356, 0.10396, 0.09668, 0.09083999999999999, 0.08603999999999999, 0.08188000000000001, 0.07832000000000001, 0.07516000000000002, 0.07232000000000001, 0.06976, 0.06744000000000001, 0.06528, 0.06328, 0.06148, 0.05976, 0.058159999999999996, 0.05664, 0.0552, 0.053880000000000004, 0.05260000000000001, 0.0514, 0.05024, 0.049120000000000004, 0.04808, 0.04708, 0.04612, 0.0452, 0.04432, 0.04348, 0.042679999999999996, 0.041879999999999994, 0.041120000000000004, 0.0404, 0.039720000000000005, 0.03904, 0.038360000000000005, 0.03776, 0.03712000000000001, 0.03656, 0.035960000000000006, 0.0354]},
		{"parameters": {"soma.L": 120.72068346049537, "soma(0.5).pas.e": -64.81165121100797, "soma(0.5).pas.g": 5.063814202428851e-06, "soma(0.5).TC_HH.gk_max": 0.009693096310659798, "soma(0.5).TC_HH.gna_max": 0.047305529246209274, "soma(0.5).TC_HH.vtraub": -31.552146523358946, "soma(0.5).TC_HH.vtraub2": -30.70775868380053, "soma(0.5).SK_E2.gSK_E2bar": 0.00015833124534410742, "soma(0.5).SK_E2.zTau": 327.6298658994797, "soma(0.5).TC_iT_Des98.shift": -0.5883283680610214, "soma(0.5).TC_iT_Des98.actshift": -17.387780181075712, "soma(0.5).TC_iT_Des98.pcabar": 9.176672951298283e-06, "soma(0.5).TC_ih_Bud97.gh_max": 8.059814431927223e-06, "soma(0.5).TC_ih_Bud97.e_h": -15.266623757697465, "soma(0.5).TC_Nap_Et2.gNap_Et2bar": 2.7784825206742097e-06, "soma(0.5).TC_cad.taur": 20.099235197180512, "soma(0.5).TC_cad.gamma": 0.001482029315900674, "soma(0.5).TC_iA.gk_max": 2.0976350079503974e-05, "soma(0.5).TC_iL.pcabar": 7.688974980078238e-06, "soma.cao": 1.829822117234444, "soma.ena": 42.77778615529822, "axon.ena": 42.77778615529822, "soma.ek": -101.20157252739281, "axon.ek": -101.20157252739281, "axon.diam": 2.8791628003845804, "axon.L": 524.9896795812672, "axon(0.5).TC_HH.gk_max": 3.301527824397606e-06, "axon(0.5).TC_HH.gna_max": 8.946268713022765e-05, "axon(0.5).TC_HH.vtraub": -48.0545376804491, "axon(0.5).TC_HH.vtraub2": -55.73784869075844, "axon.Ra": 52.47986400159064, "soma.Ra": 52.47986400159064}, "fitness": 3.962428104126211, "target": 0, "evaluation": "-3B4F91EFFA80B746", "src": 2, "selection": 25, "id": 147, "init": {"soma.v": -57.32063611123552, "axon.v": -57.32063613672236}, "gsynmin": [0.14176, 0.1282, 0.11603999999999999, 0.10575999999999999, 0.09712000000000001, 0.08992, 0.08376, 0.07852, 0.07396000000000001, 0.07, 0.06644, 0.06332, 0.06052, 0.05796, 0.05564, 0.05356, 0.05160000000000001, 0.04984, 0.04816, 0.04664, 0.0452, 0.043879999999999995, 0.04264, 0.041479999999999996, 0.04036, 0.03932, 0.03832000000000001, 0.0374, 0.036520000000000004, 0.03568, 0.03488, 0.034120000000000004, 0.0334, 0.03272, 0.03204, 0.03144, 0.0308, 0.03024, 0.02968, 0.02912, 0.0286]},
		{"parameters": {"soma.L": 149.4186509520728, "soma(0.5).pas.e": -66.46689649655133, "soma(0.5).pas.g": 7.057055924199339e-06, "soma(0.5).TC_HH.gk_max": 0.015309068150488742, "soma(0.5).TC_HH.gna_max": 0.034492125612368925, "soma(0.5).TC_HH.vtraub": -32.82272943001659, "soma(0.5).TC_HH.vtraub2": -30.353868937346714, "soma(0.5).SK_E2.gSK_E2bar": 0.00838211076015729, "soma(0.5).SK_E2.zTau": 220.84703162169347, "soma(0.5).TC_iT_Des98.shift": 5.165690385268893, "soma(0.5).TC_iT_Des98.actshift": -12.964113470720655, "soma(0.5).TC_iT_Des98.pcabar": 1.0328155747823367e-05, "soma(0.5).TC_ih_Bud97.gh_max": 4.720000613695716e-06, "soma(0.5).TC_ih_Bud97.e_h": -18.497321676117508, "soma(0.5).TC_Nap_Et2.gNap_Et2bar": 4.6055348333223535e-06, "soma(0.5).TC_cad.taur": 6.43161241691514, "soma(0.5).TC_cad.gamma": 0.0028874915801542166, "soma(0.5).TC_iA.gk_max": 1.1709473992302354e-06, "soma(0.5).TC_iL.pcabar": 1.588322942220333e-05, "soma.cao": 3.2074727090584645, "soma.ena": 45.885522704952024, "axon.ena": 45.885522704952024, "soma.ek": -74.19458506161997, "axon.ek": -74.19458506161997, "axon.diam": 2.1855874967913684, "axon.L": 389.8334214896066, "axon(0.5).TC_HH.gk_max": 0.037598532039213796, "axon(0.5).TC_HH.gna_max": 0.0005706791413968693, "axon(0.5).TC_HH.vtraub": -31.29782636754196, "axon(0.5).TC_HH.vtraub2": 10.70856268406395, "axon.Ra": 75.89000129136598, "soma.Ra": 75.89000129136598}, "fitness": 4.060143225894237, "target": 0, "evaluation": "-3B4F91EFFA80B746", "src": 2, "selection": 27, "id": 148, "init": {"soma.v": -61.88676179328132, "axon.v": -61.88676179328111}, "gsynmin": [0.14192000000000002, 0.12940000000000002, 0.11892, 0.11019999999999999, 0.10292, 0.09672, 0.09140000000000001, 0.08676, 0.08272, 0.07912000000000001, 0.07588000000000002, 0.07296000000000001, 0.07032000000000001, 0.06788000000000001, 0.06568, 0.06364, 0.061720000000000004, 0.05996, 0.05832, 0.056760000000000005, 0.05532, 0.05396000000000001, 0.052680000000000005, 0.05144000000000001, 0.05028, 0.0492, 0.04816, 0.04716, 0.0462, 0.04528, 0.04443999999999999, 0.0436, 0.0428, 0.042039999999999994, 0.04132, 0.0406, 0.039920000000000004, 0.03924, 0.03864, 0.038000000000000006, 0.03744]},
		{"parameters": {"soma.L": 183.99244562467663, "soma(0.5).pas.e": -63.197019123915304, "soma(0.5).pas.g": 6.757049570331062e-06, "soma(0.5).TC_HH.gk_max": 0.015027262368818605, "soma(0.5).TC_HH.gna_max": 0.038765334611786585, "soma(0.5).TC_HH.vtraub": -33.563696022623226, "soma(0.5).TC_HH.vtraub2": -31.549828120065506, "soma(0.5).SK_E2.gSK_E2bar": 1.7424614947746338e-05, "soma(0.5).SK_E2.zTau": 469.6959446029872, "soma(0.5).TC_iT_Des98.shift": 5.825416311377417, "soma(0.5).TC_iT_Des98.actshift": 13.500615722054903, "soma(0.5).TC_iT_Des98.pcabar": 2.6718766763258293e-06, "soma(0.5).TC_ih_Bud97.gh_max": 4.684646476952258e-06, "soma(0.5).TC_ih_Bud97.e_h": -16.649453330466642, "soma(0.5).TC_Nap_Et2.gNap_Et2bar": 3.3998714115194057e-06, "soma(0.5).TC_cad.taur": 19.06030153077186, "soma(0.5).TC_cad.gamma": 0.007759746832659219, "soma(0.5).TC_iA.gk_max": 8.118478829685172e-07, "soma(0.5).TC_iL.pcabar": 2.4939271717304282e-05, "soma.cao": 1.335070342624395, "soma.ena": 45.556973752588895, "axon.ena": 45.556973752588895, "soma.ek": -76.35731978110437, "axon.ek": -76.35731978110437, "axon.diam": 2.9166393585739603, "axon.L": 208.5109969107312, "axon(0.5).TC_HH.gk_max": 0.0016046704126226102, "axon(0.5).TC_HH.gna_max": 0.000647255174640613, "axon(0.5).TC_HH.vtraub": -21.83542844723165, "axon(0.5).TC_HH.vtraub2": -36.75498647654402, "axon.Ra": 81.93759879470095, "soma.Ra": 81.93759879470095}, "fitness": 4.097385752942325, "target": 0, "evaluation": "-3B4F91EFFA80B746", "src": 2, "selection": 28, "id": 149, "init": {"soma.v": -57.535940374757175, "axon.v": -57.5359403747598}, "gsynmin": [0.12, 0.11095999999999999, 0.10312, 0.09632, 0.09036, 0.08516, 0.08055999999999999, 0.07644000000000001, 0.0728, 0.06952000000000001, 0.06652, 0.0638, 0.06132, 0.059039999999999995, 0.056960000000000004, 0.055, 0.053200000000000004, 0.05152, 0.049960000000000004, 0.04848, 0.04708, 0.0458, 0.044559999999999995, 0.043399999999999994, 0.042319999999999997, 0.04128, 0.040279999999999996, 0.03932, 0.03844, 0.0376, 0.03676000000000001, 0.036000000000000004, 0.03524, 0.03452, 0.03384, 0.0332, 0.03256, 0.03196, 0.03136, 0.0308, 0.03028]},
[truncated: 357,756 more chars]
