# Supplementary material for: Synaptic and circuit mechanisms prevent detrimentally precise correlation in the developing mammalian visual system
Source: eLife. 2023 May 22;12:e84333. doi: 10.7554/eLife.84333 (PMC10202458; doi:10.7554/eLife.84333)
Supplement: Figure 1—figure supplement 1—source data 1. [file elife-84333-fig1-figsupp1-data1.zip › DevelopmentOfThalamocorticalNeurons/mods/SK_E2.mod]

: SK-type calcium-activated potassium current
: Reference : Kohler et al. 1996

: 2019: From ModelDB, accession no. 139653

NEURON {
       SUFFIX SK_E2
       USEION k READ ek WRITE ik
       USEION ca READ cai
       RANGE gSK_E2bar, gSK_E2, ik, zTau, z
}

UNITS {
      (mV) = (millivolt)
      (mA) = (milliamp)
      (mM) = (milli/liter)
}

PARAMETER {
          v            (mV)
          gSK_E2bar = .000001 (mho/cm2)
          zTau = 1              (ms)
          ek           (mV)
          cai          (mM)
}

ASSIGNED {
         zInf
         ik            (mA/cm2)
         gSK_E2	       (S/cm2)
}

STATE {
      z   FROM 0 TO 1
}

BREAKPOINT {
           SOLVE states METHOD cnexp
           gSK_E2  = gSK_E2bar * z
           ik   =  gSK_E2 * (v - ek)
}

DERIVATIVE states {
        rates(cai)
        z' = (zInf - z) / zTau
}

PROCEDURE rates(ca(mM)) {
    if(ca < 1e-7){
	:ca = ca + 1e-07
	ca = 1e-07
    }
    zInf = 1/(1 + (0.00043 / ca)^4.8)
}

INITIAL {
        rates(cai)
        z = zInf
}
