# Supplementary material for: Synaptic and circuit mechanisms prevent detrimentally precise correlation in the developing mammalian visual system
Source: eLife. 2023 May 22;12:e84333. doi: 10.7554/eLife.84333 (PMC10202458; doi:10.7554/eLife.84333)
Supplement: Figure 1—figure supplement 1—source data 1. [file elife-84333-fig1-figsupp1-data1.zip › DevelopmentOfThalamocorticalNeurons/mods/TC_ITGHK_Des98.mod]

TITLE Low threshold calcium current
:
:   Ca++ current responsible for low threshold spikes (LTS)
:   Differential equations
:
:   Model of Huguenard & McCormick, J Neurophysiol 68: 1373-1383, 1992.
:   The kinetics is described by Goldman-Hodgkin-Katz equations,
:   using a m2h format, according to the voltage-clamp data
:   (whole cell patch clamp) of Huguenard & Prince, J. Neurosci. 
:   12: 3804-3817, 1992.
:
:   This model is described in detail in:
:   Destexhe A, Neubig M, Ulrich D and Huguenard JR.  
:   Dendritic low-threshold calcium currents in thalamic relay cells.  
:   Journal of Neuroscience 18: 3574-3588, 1998.
:   (a postscript version of this paper, including figures, is available on
:   the Internet at http://cns.fmed.ulaval.ca)
:
:    - shift parameter for screening charge
:    - empirical correction for contamination by inactivation (Huguenard)
:    - GHK equations
:
:
:   Written by Alain Destexhe, Laval University, 1995
:

: 2019: From ModelDB, accession no. 279
: Modified qm and qh by Elisabetta Iavarone @ Blue Brain Project
: See PARAMETER section for references

INDEPENDENT {t FROM 0 TO 1 WITH 1 (ms)}

NEURON {
	SUFFIX TC_iT_Des98
	USEION ca READ cai,cao WRITE ica
	RANGE pcabar, m_inf, tau_m, h_inf, tau_h, shift, actshift, ica
	:GLOBAL qm, qh
	RANGE qm, qh
	RANGE cai, m, h
}

UNITS {
	(molar) = (1/liter)
	(mV) =	(millivolt)
	(mA) =	(milliamp)
	(mM) =	(millimolar)

	FARADAY = (faraday) (coulomb)
	R = (k-mole) (joule/degC)
}

PARAMETER {
	v		(mV)
	:celsius	= 36	(degC)
	celsius 	(degC)  : EI
	pcabar	=.2e-3	(cm/s)	: Maximum Permeability
	shift	= 2 	(mV)	: corresponds to 2mM ext Ca++
	actshift = 0 	(mV)	: shift of activation curve (towards hyperpol)
	cai	= 2.4e-4 (mM)	: adjusted for eca=120 mV
	cao	= 2	(mM)
	qm      = 2.5		: Amarillo et al., J Neurophysiol, 2014
	qh      = 2.5           : Amarillo et al., J Neurophysiol, 2014
}

STATE {
	m h
}

ASSIGNED {
	ica	(mA/cm2)
	m_inf
	tau_m	(ms)
	h_inf
	tau_h	(ms)
	phi_m
	phi_h
}

BREAKPOINT {
	SOLVE castate METHOD cnexp
	ica = pcabar * m*m*h * ghk(v, cai, cao)
}

DERIVATIVE castate {
	evaluate_fct(v)

	m' = (m_inf - m) / tau_m
	h' = (h_inf - h) / tau_h
}


UNITSOFF
INITIAL {
	phi_m = qm ^ ((celsius-24)/10)
	phi_h = qh ^ ((celsius-24)/10)

	evaluate_fct(v)

	m = m_inf
	h = h_inf
}


PROCEDURE evaluate_fct(v(mV)) {
:
:   The kinetic functions are taken as described in the model of 
:   Huguenard & McCormick, and corresponds to a temperature of 23-25 deg.
:   Transformation to 36 deg assuming Q10 of 5 and 3 for m and h
:   (as in Coulter et al., J Physiol 414: 587, 1989).
:
:   The activation functions were estimated by John Huguenard.
:   The V_1/2 were of -57 and -81 in the vclamp simulations, 
:   and -60 and -84 in the current clamp simulations.
:
:   The activation function were empirically corrected in order to account
:   for the contamination of inactivation.  Therefore the simulations 
:   using these values reproduce more closely the voltage clamp experiments.
:   (cfr. Huguenard & McCormick, J Neurophysiol, 1992).
:

	m_inf = 1.0 / ( 1 + exp(-(v+shift+actshift+57)/6.2) )
	h_inf = 1.0 / ( 1 + exp((v+shift+81)/4.0) )

	tau_m = ( 0.612 + 1.0 / ( exp(-(v+shift+actshift+132)/16.7) + exp((v+shift+actshift+16.8)/18.2) ) ) / phi_m
	if( (v+shift) < -80) {
		tau_h = exp((v+shift+467)/66.6) / phi_h
	} else {
		tau_h = ( 28 + exp(-(v+shift+22)/10.5) ) / phi_h
	}

	: EI compare with tau_h on ModelDB, no. 3817
}

FUNCTION ghk(v(mV), ci(mM), co(mM)) (.001 coul/cm3) {
	LOCAL z, eci, eco
	z = (1e-3)*2*FARADAY*v/(R*(celsius+273.15))
	eco = co*efun(z)
	eci = ci*efun(-z)
	:high cao charge moves inward
	:negative potential charge moves inward
	ghk = (.001)*2*FARADAY*(eci - eco)
}

FUNCTION efun(z) {
	if (fabs(z) < 1e-4) {
		efun = 1 - z/2
	}else{
		efun = z/(exp(z) - 1)
	}
}
FUNCTION nongat(v,cai,cao) {	: non gated current
	nongat = pcabar * ghk(v, cai, cao)
}
UNITSON
