# Supplementary material for: Synaptic and circuit mechanisms prevent detrimentally precise correlation in the developing mammalian visual system
Source: eLife. 2023 May 22;12:e84333. doi: 10.7554/eLife.84333 (PMC10202458; doi:10.7554/eLife.84333)
Supplement: Figure 1—figure supplement 1—source data 1. [file elife-84333-fig1-figsupp1-data1.zip › DevelopmentOfThalamocorticalNeurons/mods/TC_iA.mod]

TITLE Fast Transient Potassium Current IA

:   From the model by Huguenard and McCormick, J Neurophysiol, 1992
:   Written by Yimy Amarillo, 2014 (Amarillo et al., J Neurophysiol, 2014)

UNITS {
    (mV) = (millivolt)
    (mA) = (milliamp)
    (S)  = (siemens)
}

NEURON {
    SUFFIX TC_iA
    USEION k READ ek WRITE ik
    RANGE gk_max, ik, taom, taoh1, taoh2
}

PARAMETER {
    gk_max  = 5.5e-3 (S/cm2)	: Default maximum conductance
    celsius
}

ASSIGNED { 
    v     (mV)
    ek    (mV)
    ik    (mA/cm2)
    m1inf 
    m2inf
    hinf
    taoh1 (ms)
    taoh2 (ms)
    taom  (ms)
    tadj
}

STATE {
    m1 m2 h1 h2
}

BREAKPOINT {
    SOLVE states METHOD cnexp
    ik = gk_max*(0.6*h1*m1^4+0.4*h2*m2^4)*(v-ek)
}

INITIAL {
    settables(v)
    tadj = 2.8 ^ ((celsius-23)/10)
    m1 = m1inf
    m2 = m2inf
    h1 = hinf
    h2 = hinf
}

DERIVATIVE states {  
    settables(v)      
    m1' = (m1inf-m1)/taom
    m2' = (m2inf-m2)/taom
    h1' = (hinf-h1)/taoh1
    h2' = (hinf-h2)/taoh2
}

UNITSOFF

PROCEDURE settables(v (mV)) { 
    LOCAL taodef

    m1inf = 1/(1+exp(-(v+60)/8.5))
    m2inf = 1/(1+exp(-(v+36)/20))
    hinf  = 1/(1+exp((v+78)/6))


    taom  = (0.37 + 1/(exp((v+35.8)/19.7)+exp(-(v+79.7)/12.7))) / tadj
    
    taodef = (1/(exp((v+46)/5)+exp(-(v+238)/37.5))) / tadj
    if (v<(-63)) {taoh1 = taodef} else {taoh1 = (19 / tadj)}
    if (v<(-73)) {taoh2 = taodef} else {taoh2 = (60 / tadj)}

}

UNITSON
